# Supplementary material for: The histological growth patterns in liver metastases from colorectal cancer display differences in lymphoid, myeloid, and mesenchymal cells
Source: MedComm (2020). 2024 Nov 19;5(12):e70000. doi: 10.1002/mco2.70000 (PMC11574879; doi:10.1002/mco2.70000)
Supplement: Supplementary file 2 — Supporting information [file MCO2-5-e70000-s001.xlsx]

## Sheet: Desmo Total excl liver
	pSMAD2	CCR4	Myeloperoxidase	CD4_total	CD8_total	CD20_total	CD45RO_total	CD4_single	CD4_mem	CD4_Treg	CD8_single	CD8_mem	CD68	CD163	MARCO	Calprotectin	M1	M2	Myeloid	Calprotectin_single	CD163_single	SMAlow_single	SMAhigh_single	NGFR_single	CD90_single	COL1A1_single	FAP_single	SMA_CD90	FAP_SMA	CD90_COL1A1	SMA_COL1A1	FAP_CD90	SMA_CD90_COL1A1
pSMAD2	1	0.248944	0.277614	0.0741017	-0.0747815	-0.00679832	0.0312723	0.0679832	-0.0883781	-0.186702	-0.0842991	-0.262908	0.0805278	0.136112	0.195327	-0.0439311	0.0711459	0.192576	0.114401	-0.0439311	0.114401	-0.594173	-0.474523	0.0319521	-0.093137	-0.148203	-0.278142	-0.141405	-0.340343	0.0836193	-0.00475882	-0.140964	-0.0135966
CCR4	0.248944	1	0.138268	0.535912	0.30068	0.49228	0.372767	0.486589	0.34526	0.52645	0.314908	0.198555	0.556075	0.197544	-0.103014	0.243416	0.556075	0.303015	0.191527	0.243416	0.191527	-0.053117	0.0597566	-0.220056	-0.509354	-0.262739	0.23049	-0.3519	0.0864669	-0.406914	-0.304474	-0.0747873	-0.532118
Myeloperoxidase	0.277614	0.138268	1	-0.148052	-0.0441558	-0.219481	-0.00779221	-0.164935	-0.211688	-0.217845	-0.0402597	-0.21241	0.0729598	0.413731	0.206444	0.378116	0.0955246	0.218795	0.420158	0.378116	0.420158	-0.284416	-0.315584	-0.276623	-0.528571	-0.493506	0.515752	-0.494805	0.359611	-0.401299	-0.267532	0.342491	-0.362338
CD4_total	0.0741017	0.535912	-0.148052	1	0.725974	0.967532	0.632468	0.983117	0.684416	0.839768	0.727273	0.649801	0.603509	-0.0204019	-0.127699	0.18102	0.596491	0.293912	-0.0426585	0.18102	-0.0426585	0.326316	0.243609	-0.324812	-0.15188	-0.087218	0.112824	0.0541353	0.0392456	-0.124812	0.198496	-0.101888	-0.240602
CD8_total	-0.0747815	0.30068	-0.0441558	0.725974	1	0.753247	0.725974	0.632468	0.705195	0.67209	0.998701	0.688181	0.687719	0.285626	-0.0689172	0.553604	0.691228	0.439854	0.270789	0.553604	0.270789	0.368421	0.166917	-0.242105	-0.156391	-0.0781955	0.320421	-0.114286	0.215096	-0.288722	0.0451128	-0.349436	-0.326316
CD20_total	-0.00679832	0.49228	-0.219481	0.967532	0.753247	1	0.701299	0.945455	0.781818	0.856261	0.750649	0.674946	0.626316	-0.0463679	-0.234116	0.207382	0.622807	0.188509	-0.0593509	0.207382	-0.0593509	0.369925	0.23609	-0.317293	-0.0857143	-0.0526316	0.122602	0.0947368	0.0483022	-0.115789	0.216541	-0.0966045	-0.209023
CD45RO_total	0.0312723	0.372767	-0.00779221	0.632468	0.725974	0.701299	1	0.546753	0.906494	0.508534	0.719481	0.775527	0.566667	0.354251	-0.250332	0.369069	0.563158	0.377018	0.36167	0.369069	0.36167	0.21203	0.0105263	-0.108271	-0.0616541	-0.043609	0.288078	-0.0285714	0.117737	-0.111278	0.157895	-0.151699	-0.190977
CD4_single	0.0679832	0.486589	-0.164935	0.983117	0.632468	0.945455	0.546753	1	0.625974	0.790289	0.635065	0.573704	0.515789	-0.0983	-0.0618228	0.0808437	0.507018	0.237156	-0.120557	0.0808437	-0.120557	0.345865	0.278195	-0.309774	-0.114286	-0.0676692	0.0391125	0.118797	-0.00830195	-0.0556391	0.258647	-0.0294342	-0.148872
CD4_mem	-0.0883781	0.34526	-0.211688	0.684416	0.705195	0.781818	0.906494	0.625974	1	0.595122	0.7	0.673623	0.480702	0.103864	-0.332424	0.224956	0.482456	0.249318	0.109428	0.224956	0.109428	0.342857	0.190977	-0.109774	0.087218	0.102256	0.157202	0.108271	0.0596231	0	0.203008	-0.19019	-0.0661654
CD4_Treg	-0.186702	0.52645	-0.217845	0.839768	0.67209	0.856261	0.508534	0.790289	0.595122	1	0.680336	0.649519	0.594242	-0.22065	-0.231666	0.349686	0.594242	-0.0405415	-0.231249	0.349686	-0.231249	0.439861	0.381528	-0.266439	-0.195494	0.148197	0.287043	0.00157656	0.215223	-0.171845	0.15135	-0.0427282	-0.282205
CD8_single	-0.0842991	0.314908	-0.0402597	0.727273	0.998701	0.750649	0.719481	0.635065	0.7	0.680336	1	0.68421	0.698246	0.276353	-0.0496609	0.567663	0.701754	0.439854	0.261515	0.567663	0.261515	0.390977	0.192481	-0.257143	-0.178947	-0.0676692	0.335464	-0.12782	0.233209	-0.293233	0.0466165	-0.346418	-0.333835
CD8_mem	-0.262908	0.198555	-0.21241	0.649801	0.688181	0.674946	0.775527	0.573704	0.673623	0.649519	0.68421	1	0.522378	0.173164	-0.298191	0.250118	0.510868	0.179528	0.17878	0.250118	0.17878	0.452024	0.263744	-0.0045736	0.080038	0.0762267	0.341624	0.146355	0.221511	0.0449737	0.213435	0.0382574	-0.099857
CD68	0.0805278	0.556075	0.0729598	0.603509	0.687719	0.626316	0.566667	0.515789	0.480702	0.594242	0.698246	0.522378	1	0.357229	0.0670753	0.671578	0.998495	0.38127	0.358836	0.671578	0.358836	0.106055	0.109816	-0.283565	-0.36179	-0.0895073	0.321173	-0.236179	0.163465	-0.200075	-0.185784	-0.187619	-0.426476
CD163	0.136112	0.197544	0.413731	-0.0204019	0.285626	-0.0463679	0.354251	-0.0983	0.103864	-0.22065	0.276353	0.173164	0.357229	1	0.115945	0.407635	0.343566	0.842725	0.998283	0.407635	0.998283	-0.212891	-0.328575	-0.171919	-0.224138	-0.562353	0.179953	-0.28439	-0.102181	-0.116487	-0.426585	0.00645119	-0.229761
MARCO	0.195327	-0.103014	0.206444	-0.127699	-0.0689172	-0.234116	-0.250332	-0.0618228	-0.332424	-0.231666	-0.0496609	-0.298191	0.0670753	0.115945	1	0.0150547	0.0688404	0.219462	0.0914366	0.0150547	0.0914366	-0.137629	-0.178212	0.146451	-0.0511698	-0.125278	-0.0546987	0.0264671	-0.134302	0.215266	0.0476408	0.128408	0.0758724
Calprotectin	-0.0439311	0.243416	0.378116	0.18102	0.553604	0.207382	0.369069	0.0808437	0.224956	0.349686	0.567663	0.250118	0.671578	0.407635	0.0150547	1	0.671578	0.274528	0.414086	1	0.414086	-0.0656608	-0.0430192	-0.324531	-0.560759	0.0603778	0.462645	-0.540381	0.277401	-0.40906	-0.313964	-0.216288	-0.504155
M1	0.0711459	0.556075	0.0955246	0.596491	0.691228	0.622807	0.563158	0.507018	0.482456	0.594242	0.701754	0.510868	0.998495	0.343566	0.0688404	0.671578	1	0.367149	0.345174	0.671578	0.345174	0.110568	0.112824	-0.277548	-0.369312	-0.0940203	0.339225	-0.246709	0.184558	-0.219631	-0.182775	-0.193659	-0.441519
M2	0.192576	0.303015	0.218795	0.293912	0.439854	0.188509	0.377018	0.237156	0.249318	-0.0405415	0.439854	0.179528	0.38127	0.842725	0.219462	0.274528	0.367149	1	0.825758	0.274528	0.825758	-0.0776369	-0.151745	-0.232911	-0.241733	-0.527578	0.139394	-0.257613	-0.065384	-0.10234	-0.299961	-0.0593334	-0.23644
Myeloid	0.114401	0.191527	0.420158	-0.0426585	0.270789	-0.0593509	0.36167	-0.120557	0.109428	-0.231249	0.261515	0.17878	0.358836	0.998283	0.0914366	0.414086	0.345174	0.825758	1	0.414086	1	-0.206464	-0.330182	-0.175133	-0.228958	-0.555926	0.197627	-0.295637	-0.0812618	-0.126128	-0.428192	0.0233856	-0.236188
Calprotectin_single	-0.0439311	0.243416	0.378116	0.18102	0.553604	0.207382	0.369069	0.0808437	0.224956	0.349686	0.567663	0.250118	0.671578	0.407635	0.0150547	1	0.671578	0.274528	0.414086	1	0.414086	-0.0656608	-0.0430192	-0.324531	-0.560759	0.0603778	0.462645	-0.540381	0.277401	-0.40906	-0.313964	-0.216288	-0.504155
CD163_single	0.114401	0.191527	0.420158	-0.0426585	0.270789	-0.0593509	0.36167	-0.120557	0.109428	-0.231249	0.261515	0.17878	0.358836	0.998283	0.0914366	0.414086	0.345174	0.825758	1	0.414086	1	-0.206464	-0.330182	-0.175133	-0.228958	-0.555926	0.197627	-0.295637	-0.0812618	-0.126128	-0.428192	0.0233856	-0.236188
SMAlow_single	-0.594173	-0.053117	-0.284416	0.326316	0.368421	0.369925	0.21203	0.345865	0.342857	0.439861	0.390977	0.452024	0.106055	-0.212891	-0.137629	-0.0656608	0.110568	-0.0776369	-0.206464	-0.0656608	-0.206464	1	0.868831	-0.0597403	0.0311688	0.283117	0.300097	0.344156	0.448211	0.0428571	0.51039	0.152944	0.281818
SMAhigh_single	-0.474523	0.0597566	-0.315584	0.243609	0.166917	0.23609	0.0105263	0.278195	0.190977	0.381528	0.192481	0.263744	0.109816	-0.328575	-0.178212	-0.0430192	0.112824	-0.151745	-0.330182	-0.0430192	-0.330182	0.868831	1	0.0948052	0.1	0.503896	0.0831439	0.479221	0.23518	0.177922	0.431169	0.00653609	0.407792
NGFR_single	0.0319521	-0.220056	-0.276623	-0.324812	-0.242105	-0.317293	-0.108271	-0.309774	-0.109774	-0.266439	-0.257143	-0.0045736	-0.283565	-0.171919	0.146451	-0.324531	-0.277548	-0.232911	-0.175133	-0.324531	-0.175133	-0.0597403	0.0948052	1	0.628571	0.515584	-0.202014	0.467532	-0.229969	0.512987	0.350649	0.0967341	0.502597
CD90_single	-0.093137	-0.509354	-0.528571	-0.15188	-0.156391	-0.0857143	-0.0616541	-0.114286	0.087218	-0.195494	-0.178947	0.080038	-0.36179	-0.224138	-0.0511698	-0.560759	-0.369312	-0.241733	-0.228958	-0.560759	-0.228958	0.0311688	0.1	0.628571	1	0.361039	-0.552127	0.798701	-0.530296	0.802597	0.197403	0.0470598	0.722078
COL1A1_single	-0.148203	-0.262739	-0.493506	-0.087218	-0.0781955	-0.0526316	-0.043609	-0.0676692	0.102256	0.148197	-0.0676692	0.0762267	-0.0895073	-0.562353	-0.125278	0.0603778	-0.0940203	-0.527578	-0.555926	0.0603778	-0.555926	0.283117	0.503896	0.515584	0.361039	1	-0.229295	0.416883	-0.108795	0.481818	0.523377	-0.171245	0.528571
FAP_single	-0.278142	0.23049	0.515752	0.112824	0.320421	0.122602	0.288078	0.0391125	0.157202	0.287043	0.335464	0.341624	0.321173	0.179953	-0.0546987	0.462645	0.339225	0.139394	0.197627	0.462645	0.197627	0.300097	0.0831439	-0.202014	-0.552127	-0.229295	1	-0.524196	0.922128	-0.551478	0.0142904	0.452444	-0.519649
SMA_CD90	-0.141405	-0.3519	-0.494805	0.0541353	-0.114286	0.0947368	-0.0285714	0.118797	0.108271	0.00157656	-0.12782	0.146355	-0.236179	-0.28439	0.0264671	-0.540381	-0.246709	-0.257613	-0.295637	-0.540381	-0.295637	0.344156	0.479221	0.467532	0.798701	0.416883	-0.524196	1	-0.472315	0.751948	0.42987	0.0522887	0.851948
FAP_SMA	-0.340343	0.0864669	0.359611	0.0392456	0.215096	0.0483022	0.117737	-0.00830195	0.0596231	0.215223	0.233209	0.221511	0.163465	-0.102181	-0.134302	0.277401	0.184558	-0.065384	-0.0812618	0.277401	-0.0812618	0.448211	0.23518	-0.229969	-0.530296	-0.108795	0.922128	-0.472315	1	-0.57655	0.134203	0.363936	-0.451468
CD90_COL1A1	0.0836193	-0.406914	-0.401299	-0.124812	-0.288722	-0.115789	-0.111278	-0.0556391	0	-0.171845	-0.293233	0.0449737	-0.200075	-0.116487	0.215266	-0.40906	-0.219631	-0.10234	-0.126128	-0.40906	-0.126128	0.0428571	0.177922	0.512987	0.802597	0.481818	-0.551478	0.751948	-0.57655	1	0.338961	0.159481	0.844156
SMA_COL1A1	-0.00475882	-0.304474	-0.267532	0.198496	0.0451128	0.216541	0.157895	0.258647	0.203008	0.15135	0.0466165	0.213435	-0.185784	-0.426585	0.0476408	-0.313964	-0.182775	-0.299961	-0.428192	-0.313964	-0.428192	0.51039	0.431169	0.350649	0.197403	0.523377	0.0142904	0.42987	0.134203	0.338961	1	0.198697	0.515584
FAP_CD90	-0.140964	-0.0747873	0.342491	-0.101888	-0.349436	-0.0966045	-0.151699	-0.0294342	-0.19019	-0.0427282	-0.346418	0.0382574	-0.187619	0.00645119	0.128408	-0.216288	-0.193659	-0.0593334	0.0233856	-0.216288	0.0233856	0.152944	0.00653609	0.0967341	0.0470598	-0.171245	0.452444	0.0522887	0.363936	0.159481	0.198697	1	0.141179
SMA_CD90_COL1A1	-0.0135966	-0.532118	-0.362338	-0.240602	-0.326316	-0.209023	-0.190977	-0.148872	-0.0661654	-0.282205	-0.333835	-0.099857	-0.426476	-0.229761	0.0758724	-0.504155	-0.441519	-0.23644	-0.236188	-0.504155	-0.236188	0.281818	0.407792	0.502597	0.722078	0.528571	-0.519649	0.851948	-0.451468	0.844156	0.515584	0.141179	1

## Sheet: pval Desmo Total excl liver
	pSMAD2	CCR4	Myeloperoxidase	CD4_total	CD8_total	CD20_total	CD45RO_total	CD4_single	CD4_mem	CD4_Treg	CD8_single	CD8_mem	CD68	CD163	MARCO	Calprotectin	M1	M2	Myeloid	Calprotectin_single	CD163_single	SMAlow_single	SMAhigh_single	NGFR_single	CD90_single	COL1A1_single	FAP_single	SMA_CD90	FAP_SMA	CD90_COL1A1	SMA_COL1A1	FAP_CD90	SMA_CD90_COL1A1
pSMAD2		0.289871	0.210977	0.749558	0.747332	0.976668	0.892956	0.769675	0.703243	0.417741	0.716381	0.24956	0.735747	0.567194	0.409215	0.854089	0.765654	0.415973	0.631046	0.854089	0.631046	0.00450772	0.0297439	0.890642	0.688017	0.521443	0.222152	0.540931	0.131137	0.718578	0.983667	0.542208	0.953355
CCR4	0.289871		0.56101	0.0180271	0.210989	0.0322645	0.115993	0.0346307	0.147688	0.0205808	0.189124	0.415138	0.0134239	0.417565	0.674731	0.31528	0.0134239	0.207292	0.432169	0.31528	0.432169	0.829015	0.808001	0.365333	0.0259133	0.277152	0.342447	0.139541	0.724858	0.0838054	0.205004	0.76091	0.0190189
Myeloperoxidase	0.210977	0.56101		0.521874	0.849271	0.339111	0.973258	0.474942	0.356958	0.342812	0.862442	0.355284	0.759845	0.0697738	0.382522	0.100218	0.688707	0.354043	0.0651171	0.100218	0.0651171	0.211464	0.163454	0.224791	0.0137632	0.0229963	0.0167049	0.0225836	0.109347	0.0713826	0.24102	0.128566	0.106491
CD4_total	0.749558	0.0180271	0.521874		0.000194869	8.33319e-13	0.00209429	1.77477e-15	0.000621272	1.92647e-06	0.000187322	0.00143111	0.00622186	0.933931	0.60238	0.458306	0.00702252	0.221951	0.862338	0.458306	0.862338	0.160275	0.300668	0.162323	0.522682	0.714638	0.635789	0.820675	0.869516	0.600074	0.401504	0.669066	0.306861
CD8_total	0.747332	0.210989	0.849271	0.000194869		8.09609e-05	0.000194869	0.00209429	0.000356431	0.000846495	4.92953e-26	0.000563621	0.00113723	0.235864	0.779215	0.0139312	0.0010471	0.0594985	0.262152	0.0139312	0.262152	0.109964	0.481825	0.303755	0.510257	0.743149	0.168408	0.631392	0.362441	0.216993	0.850206	0.130997	0.160275
CD20_total	0.976668	0.0322645	0.339111	8.33319e-13	8.09609e-05		0.000396943	1.05607e-10	2.84033e-05	7.34536e-07	8.84387e-05	0.000788925	0.00411697	0.850491	0.334693	0.394267	0.00439593	0.439596	0.809281	0.394267	0.809281	0.10841	0.316294	0.172837	0.719366	0.825581	0.606595	0.691153	0.839743	0.626879	0.359146	0.68536	0.376472
CD45RO_total	0.892956	0.115993	0.973258	0.00209429	0.000194869	0.000396943		0.0103241	1.51472e-08	0.0185719	0.000236657	3.62316e-05	0.0114148	0.136733	0.301292	0.119943	0.0120516	0.111568	0.128133	0.119943	0.128133	0.369486	0.964869	0.649567	0.796239	0.855148	0.218065	0.904822	0.621054	0.640455	0.506147	0.523182	0.419927
CD4_single	0.769675	0.0346307	0.474942	1.77477e-15	0.00209429	1.05607e-10	0.0103241		0.0024016	2.02076e-05	0.00198098	0.00654301	0.0237918	0.688889	0.801486	0.742152	0.0267191	0.328271	0.622989	0.742152	0.622989	0.135252	0.234974	0.183806	0.631392	0.776821	0.869955	0.617892	0.972289	0.815774	0.270856	0.901961	0.531043
CD4_mem	0.703243	0.147688	0.356958	0.000621272	0.000356431	2.84033e-05	1.51472e-08	0.0024016		0.00442788	0.000411294	0.000815167	0.037218	0.672189	0.16436	0.354478	0.0364319	0.303318	0.655635	0.354478	0.655635	0.13891	0.419927	0.645005	0.714638	0.667935	0.508038	0.649567	0.802823	1	0.390666	0.421882	0.781664
CD4_Treg	0.417741	0.0205808	0.342812	1.92647e-06	0.000846495	7.34536e-07	0.0185719	2.02076e-05	0.00442788		0.00068934	0.00144027	0.00729623	0.364008	0.33992	0.142222	0.00729623	0.869112	0.340815	0.142222	0.340815	0.0522929	0.0969424	0.256163	0.408806	0.532929	0.219799	0.994737	0.36215	0.468791	0.52415	0.858045	0.228015
CD8_single	0.716381	0.189124	0.862442	0.000187322	4.92953e-26	8.84387e-05	0.000236657	0.00198098	0.000411294	0.00068934		0.000624555	0.000884699	0.252087	0.839999	0.011239	0.000811789	0.0594985	0.279479	0.011239	0.279479	0.0882801	0.416206	0.273751	0.450325	0.776821	0.148195	0.591246	0.322408	0.209571	0.84527	0.134587	0.150299
CD8_mem	0.24956	0.415138	0.355284	0.00143111	0.000563621	0.000788925	3.62316e-05	0.00654301	0.000815167	0.00144027	0.000624555		0.0217642	0.478359	0.214978	0.301718	0.0254014	0.462079	0.46398	0.301718	0.46398	0.0454005	0.261186	0.984732	0.737299	0.749415	0.14043	0.538088	0.347951	0.850663	0.366248	0.872776	0.675312
CD68	0.735747	0.0134239	0.759845	0.00622186	0.00113723	0.00411697	0.0114148	0.0237918	0.037218	0.00729623	0.000884699	0.0217642		0.122046	0.778733	0.00118492	3.73884e-24	0.0971877	0.120255	0.00118492	0.120255	0.656312	0.64488	0.225684	0.117013	0.70746	0.167355	0.316107	0.491061	0.397692	0.432912	0.4283	0.0607714
CD163	0.567194	0.417565	0.0697738	0.933931	0.235864	0.850491	0.136733	0.688889	0.672189	0.364008	0.252087	0.478359	0.122046		0.626412	0.0744177	0.138041	3.11299e-06	1.22235e-23	0.0744177	1.22235e-23	0.3675	0.15723	0.468596	0.342114	0.0098527	0.447741	0.224279	0.668165	0.624789	0.0606984	0.978465	0.329816
MARCO	0.409215	0.674731	0.382522	0.60238	0.779215	0.334693	0.301292	0.801486	0.16436	0.33992	0.839999	0.214978	0.778733	0.626412		0.949771	0.773054	0.352542	0.701429	0.949771	0.701429	0.562839	0.45222	0.537818	0.830357	0.598704	0.818838	0.911805	0.572406	0.362052	0.841911	0.589525	0.750544
Calprotectin	0.854089	0.31528	0.100218	0.458306	0.0139312	0.394267	0.119943	0.742152	0.354478	0.142222	0.011239	0.301718	0.00118492	0.0744177	0.949771		0.00118492	0.241459	0.0695105	0	0.0695105	0.783291	0.857088	0.162709	0.0101097	0.800375	0.0399738	0.0139012	0.23637	0.0733123	0.177637	0.359722	0.0234115
M1	0.765654	0.0134239	0.688707	0.00702252	0.0010471	0.00439593	0.0120516	0.0267191	0.0364319	0.00729623	0.000811789	0.0254014	3.73884e-24	0.138041	0.773054	0.00118492		0.111292	0.136087	0.00118492	0.136087	0.642603	0.635789	0.23611	0.109041	0.693379	0.143419	0.294365	0.43601	0.35216	0.440531	0.413305	0.0513089
M2	0.415973	0.207292	0.354043	0.221951	0.0594985	0.439596	0.111568	0.328271	0.303318	0.869112	0.0594985	0.462079	0.0971877	3.11299e-06	0.352542	0.241459	0.111292		7.33072e-06	0.241459	7.33072e-06	0.744925	0.523055	0.323045	0.304522	0.0168183	0.557794	0.272843	0.784184	0.667678	0.198819	0.803763	0.315557
Myeloid	0.631046	0.432169	0.0651171	0.862338	0.262152	0.809281	0.128133	0.622989	0.655635	0.340815	0.279479	0.46398	0.120255	1.22235e-23	0.701429	0.0695105	0.136087	7.33072e-06		0.0695105	0	0.382474	0.15509	0.460196	0.331557	0.0109221	0.40361	0.205686	0.733421	0.596205	0.0596301	0.922042	0.316087
Calprotectin_single	0.854089	0.31528	0.100218	0.458306	0.0139312	0.394267	0.119943	0.742152	0.354478	0.142222	0.011239	0.301718	0.00118492	0.0744177	0.949771	0	0.00118492	0.241459	0.0695105		0.0695105	0.783291	0.857088	0.162709	0.0101097	0.800375	0.0399738	0.0139012	0.23637	0.0733123	0.177637	0.359722	0.0234115
CD163_single	0.631046	0.432169	0.0651171	0.862338	0.262152	0.809281	0.128133	0.622989	0.655635	0.340815	0.279479	0.46398	0.120255	1.22235e-23	0.701429	0.0695105	0.136087	7.33072e-06	0	0.0695105		0.382474	0.15509	0.460196	0.331557	0.0109221	0.40361	0.205686	0.733421	0.596205	0.0596301	0.922042	0.316087
SMAlow_single	0.00450772	0.829015	0.211464	0.160275	0.109964	0.10841	0.369486	0.135252	0.13891	0.0522929	0.0882801	0.0454005	0.656312	0.3675	0.562839	0.783291	0.642603	0.744925	0.382474	0.783291	0.382474		3.24135e-07	0.797001	0.893308	0.213648	0.186261	0.126598	0.0415751	0.853657	0.0180766	0.508052	0.215846
SMAhigh_single	0.0297439	0.808001	0.163454	0.300668	0.481825	0.316294	0.964869	0.234974	0.419927	0.0969424	0.416206	0.261186	0.64488	0.15723	0.45222	0.857088	0.635789	0.523055	0.15509	0.857088	0.15509	3.24135e-07		0.682707	0.666264	0.0198574	0.720116	0.0279444	0.304786	0.44035	0.0510014	0.977568	0.066503
NGFR_single	0.890642	0.365333	0.224791	0.162323	0.303755	0.172837	0.649567	0.183806	0.645005	0.256163	0.273751	0.984732	0.225684	0.468596	0.537818	0.162709	0.23611	0.323045	0.460196	0.162709	0.460196	0.797001	0.682707		0.00227442	0.0167464	0.379856	0.0325891	0.315937	0.0174013	0.119128	0.676585	0.0202298
CD90_single	0.688017	0.0259133	0.0137632	0.522682	0.510257	0.719366	0.796239	0.631392	0.714638	0.408806	0.450325	0.737299	0.117013	0.342114	0.830357	0.0101097	0.109041	0.304522	0.331557	0.0101097	0.331557	0.893308	0.666264	0.00227442		0.107844	0.0094544	1.41896e-05	0.0134017	1.19793e-05	0.391055	0.839478	0.000219101
COL1A1_single	0.521443	0.277152	0.0229963	0.714638	0.743149	0.825581	0.855148	0.776821	0.667935	0.532929	0.776821	0.749415	0.70746	0.0098527	0.598704	0.800375	0.693379	0.0168183	0.0109221	0.800375	0.0109221	0.213648	0.0198574	0.0167464	0.107844		0.317395	0.0601007	0.638761	0.0269872	0.0149	0.457965	0.0137632
FAP_single	0.222152	0.342447	0.0167049	0.635789	0.168408	0.606595	0.218065	0.869955	0.508038	0.219799	0.148195	0.14043	0.167355	0.447741	0.818838	0.0399738	0.143419	0.557794	0.40361	0.0399738	0.40361	0.186261	0.720116	0.379856	0.0094544	0.317395		0.0147158	2.83477e-09	0.00955622	0.950977	0.0394584	0.0157615
SMA_CD90	0.540931	0.139541	0.0225836	0.820675	0.631392	0.691153	0.904822	0.617892	0.649567	0.994737	0.591246	0.538088	0.316107	0.224279	0.911805	0.0139012	0.294365	0.272843	0.205686	0.0139012	0.205686	0.126598	0.0279444	0.0325891	1.41896e-05	0.0601007	0.0147158		0.0306204	8.46284e-05	0.0517819	0.821903	9.55713e-07
FAP_SMA	0.131137	0.724858	0.109347	0.869516	0.362441	0.839743	0.621054	0.972289	0.802823	0.36215	0.322408	0.347951	0.491061	0.668165	0.572406	0.23637	0.43601	0.784184	0.733421	0.23637	0.733421	0.0415751	0.304786	0.315937	0.0134017	0.638761	2.83477e-09	0.0306204		0.00622148	0.561935	0.104841	0.0399388
CD90_COL1A1	0.718578	0.0838054	0.0713826	0.600074	0.216993	0.626879	0.640455	0.815774	1	0.468791	0.209571	0.850663	0.397692	0.624789	0.362052	0.0733123	0.35216	0.667678	0.596205	0.0733123	0.596205	0.853657	0.44035	0.0174013	1.19793e-05	0.0269872	0.00955622	8.46284e-05	0.00622148		0.132811	0.489867	1.50681e-06
SMA_COL1A1	0.983667	0.205004	0.24102	0.401504	0.850206	0.359146	0.506147	0.270856	0.390666	0.52415	0.84527	0.366248	0.432912	0.0606984	0.841911	0.177637	0.440531	0.198819	0.0596301	0.177637	0.0596301	0.0180766	0.0510014	0.119128	0.391055	0.0149	0.950977	0.0517819	0.561935	0.132811		0.387893	0.0167464
FAP_CD90	0.542208	0.76091	0.128566	0.669066	0.130997	0.68536	0.523182	0.901961	0.421882	0.858045	0.134587	0.872776	0.4283	0.978465	0.589525	0.359722	0.413305	0.803763	0.922042	0.359722	0.922042	0.508052	0.977568	0.676585	0.839478	0.457965	0.0394584	0.821903	0.104841	0.489867	0.387893		0.541584
SMA_CD90_COL1A1	0.953355	0.0190189	0.106491	0.306861	0.160275	0.376472	0.419927	0.531043	0.781664	0.228015	0.150299	0.675312	0.0607714	0.329816	0.750544	0.0234115	0.0513089	0.315557	0.316087	0.0234115	0.316087	0.215846	0.066503	0.0202298	0.000219101	0.0137632	0.0157615	9.55713e-07	0.0399388	1.50681e-06	0.0167464	0.541584

## Sheet: Non-desmo Total excl liver
	pSMAD2	CCR4	Myeloperoxidase	CD4_total	CD8_total	CD20_total	CD45RO_total	CD4_single	CD4_mem	CD4_Treg	CD8_single	CD8_mem	CD68	CD163	MARCO	Calprotectin	M1	M2	Myeloid	Calprotectin_single	CD163_single	SMAlow_single	SMAhigh_single	NGFR_single	CD90_single	COL1A1_single	FAP_single	SMA_CD90	FAP_SMA	CD90_COL1A1	SMA_COL1A1	FAP_CD90	SMA_CD90_COL1A1
pSMAD2	1	0.209991	0.204495	0.0773211	0.122265	0.0719234	-0.043368	0.104221	0.019717	0.123297	0.135293	-0.0403639	0.125079	0.15965	0.132833	0.0261252	0.0968468	0.250414	0.153653	0.0261125	0.156233	-0.0387897	-0.0427374	-0.0106335	0.0582167	-0.0105825	-0.272073	0.00103151	-0.123071	-0.116322	-0.126684	-0.0554337	-0.270424
CCR4	0.209991	1	0.193354	0.433902	0.541591	0.465754	0.380076	0.439744	0.408374	0.18256	0.534618	0.384921	0.325485	0.534693	0.404959	0.0871666	0.292311	0.524239	0.518514	0.0850964	0.496399	0.393841	0.202858	0.114544	0.200351	-0.287459	-0.0604155	0.120062	-0.161839	-0.136321	-0.452164	0.00324688	-0.275009
Myeloperoxidase	0.204495	0.193354	1	0.166145	0.167144	0.160615	0.0903256	0.204081	0.0853959	-0.0311784	0.17893	0.0145287	0.138551	0.462978	0.0779739	0.474233	0.11489	0.422692	0.44403	0.472615	0.434889	0.290166	0.242123	0.10717	-0.0354727	-0.00570341	0.0357023	-0.155877	0.245721	-0.148767	-0.0911913	-0.199337	-0.341062
CD4_total	0.0773211	0.433902	0.166145	1	0.765325	0.984252	0.73294	0.973688	0.921947	0.663258	0.754457	0.698035	0.288283	0.434966	0.233903	0.172237	0.276706	0.378042	0.422841	0.175413	0.41139	0.531473	0.514012	0.343006	0.205209	-0.0608323	0.0928864	0.16524	0.132005	0.0180408	-0.0391968	-0.0547027	-0.157917
CD8_total	0.122265	0.541591	0.167144	0.765325	1	0.773659	0.62462	0.741071	0.699771	0.608758	0.997193	0.726532	0.385956	0.581021	0.335479	0.0960817	0.348854	0.572332	0.563805	0.0998754	0.561065	0.584643	0.493848	0.350045	0.352586	-0.143591	0.0677467	0.32818	0.0360029	0.0633466	-0.165872	-0.00373926	-0.104482
CD20_total	0.0719234	0.465754	0.160615	0.984252	0.773659	1	0.747096	0.955791	0.919481	0.660231	0.758716	0.733717	0.307729	0.453462	0.241052	0.161178	0.297193	0.389692	0.442952	0.164192	0.428033	0.498285	0.492738	0.30345	0.160115	-0.101825	0.102692	0.139853	0.142047	-0.0372436	-0.0891363	-0.0912547	-0.200194
CD45RO_total	-0.043368	0.380076	0.0903256	0.73294	0.62462	0.747096	1	0.60079	0.876527	0.527063	0.59255	0.850402	0.254924	0.461454	0.212579	0.0571967	0.246742	0.419378	0.45514	0.0593971	0.445918	0.476602	0.436718	0.140279	0.0795797	-0.0331443	0.172169	0.0187031	0.197265	-0.051694	-0.0234956	0.0124246	-0.109419
CD4_single	0.104221	0.439744	0.204081	0.973688	0.741071	0.955791	0.60079	1	0.828182	0.620211	0.739577	0.583881	0.275924	0.435291	0.239195	0.192934	0.2631	0.360989	0.423848	0.19563	0.410841	0.531859	0.501731	0.390678	0.224575	-0.100245	0.0690834	0.183035	0.0849806	-0.00642992	-0.0779149	-0.0675709	-0.160716
CD4_mem	0.019717	0.408374	0.0853959	0.921947	0.699771	0.919481	0.876527	0.828182	1	0.632243	0.676004	0.819625	0.27554	0.378514	0.205399	0.144447	0.273893	0.336358	0.363148	0.148691	0.351732	0.43306	0.430197	0.248387	0.184461	-0.0153416	0.115063	0.144555	0.153293	0.0699928	-0.0211437	0.0126261	-0.0907497
CD4_Treg	0.123297	0.18256	-0.0311784	0.663258	0.608758	0.660231	0.527063	0.620211	0.632243	1	0.602156	0.568508	0.364539	0.269328	0.149954	0.106492	0.358612	0.260761	0.265006	0.112737	0.267763	0.397486	0.476479	0.232341	0.199818	0.030428	0.147389	0.235669	0.170321	-0.00411738	0.077999	-0.0355965	-0.040409
CD8_single	0.135293	0.534618	0.17893	0.754457	0.997193	0.758716	0.59255	0.739577	0.676004	0.602156	1	0.689163	0.388156	0.580919	0.339461	0.0977383	0.350852	0.572046	0.562894	0.101507	0.560962	0.587198	0.485729	0.371315	0.369089	-0.150419	0.0367504	0.344518	0.00886478	0.0682875	-0.177405	-0.00624203	-0.0951668
CD8_mem	-0.0403639	0.384921	0.0145287	0.698035	0.726532	0.733717	0.850402	0.583881	0.819625	0.568508	0.689163	1	0.213441	0.365522	0.167031	0.0862107	0.211317	0.346221	0.354909	0.0912735	0.345729	0.375256	0.390781	0.126785	0.183434	-0.0294057	0.202428	0.160625	0.174043	0.0379311	-0.0106953	0.0481726	-0.0594106
CD68	0.125079	0.325485	0.138551	0.288283	0.385956	0.307729	0.254924	0.275924	0.27554	0.364539	0.388156	0.213441	1	0.390204	0.182948	0.141556	0.992564	0.536264	0.322277	0.140772	0.309394	0.2573	0.274219	0.240128	0.0606233	0.0248992	-0.0828717	0.0416422	0.02232	-0.0547994	-0.136408	-0.21433	-0.276287
CD163	0.15965	0.534693	0.462978	0.434966	0.581021	0.453462	0.461454	0.435291	0.378514	0.269328	0.580919	0.365522	0.390204	1	0.387653	0.290596	0.324027	0.862982	0.98643	0.285257	0.981194	0.630469	0.458041	0.142137	-0.0578637	-0.175071	0.0261046	-0.0999684	0.146801	-0.250784	-0.226613	-0.282584	-0.386748
MARCO	0.132833	0.404959	0.0779739	0.233903	0.335479	0.241052	0.212579	0.239195	0.205399	0.149954	0.339461	0.167031	0.182948	0.387653	1	-0.0280855	0.15132	0.425355	0.39281	-0.0276727	0.366199	0.281732	0.143649	-0.00484073	0.0388457	-0.198568	-0.0380089	0.0539205	-0.0634034	-0.0714127	-0.216866	-0.0314708	-0.150803
Calprotectin	0.0261252	0.0871666	0.474233	0.172237	0.0960817	0.161178	0.0571967	0.192934	0.144447	0.106492	0.0977383	0.0862107	0.141556	0.290596	-0.0280855	1	0.133361	0.261084	0.259664	0.999545	0.247365	0.269138	0.203115	0.0692607	-0.0286553	0.0526312	0.00142905	-0.119692	0.213376	-0.107784	0.0762028	-0.269795	-0.286809
M1	0.0968468	0.292311	0.11489	0.276706	0.348854	0.297193	0.246742	0.2631	0.273893	0.358612	0.350852	0.211317	0.992564	0.324027	0.15132	0.133361	1	0.466699	0.258648	0.133437	0.245949	0.212408	0.245792	0.232857	0.0707398	0.0429065	-0.092053	0.0529347	0.00686672	-0.0390398	-0.122624	-0.192311	-0.244789
M2	0.250414	0.524239	0.422692	0.378042	0.572332	0.389692	0.419378	0.360989	0.336358	0.260761	0.572046	0.346221	0.536264	0.862982	0.425355	0.261084	0.466699	1	0.809234	0.256228	0.800476	0.595637	0.432436	0.180184	0.0382102	-0.0574253	0.00772558	-0.0450395	0.114321	-0.123832	-0.163343	-0.221309	-0.364841
Myeloid	0.153653	0.518514	0.44403	0.422841	0.563805	0.442952	0.45514	0.423848	0.363148	0.265006	0.562894	0.354909	0.322277	0.98643	0.39281	0.259664	0.258648	0.809234	1	0.254813	0.995617	0.61985	0.433955	0.110427	-0.0804222	-0.177848	0.0562211	-0.120335	0.150978	-0.272106	-0.217837	-0.251383	-0.367652
Calprotectin_single	0.0261125	0.0850964	0.472615	0.175413	0.0998754	0.164192	0.0593971	0.19563	0.148691	0.112737	0.101507	0.0912735	0.140772	0.285257	-0.0276727	0.999545	0.133437	0.256228	0.254813	1	0.243199	0.266507	0.199979	0.0689825	-0.0258732	0.0530359	0.00228901	-0.115443	0.212162	-0.104986	0.0753681	-0.26461	-0.286987
CD163_single	0.156233	0.496399	0.434889	0.41139	0.561065	0.428033	0.445918	0.410841	0.351732	0.267763	0.560962	0.345729	0.309394	0.981194	0.366199	0.247365	0.245949	0.800476	0.995617	0.243199	1	0.623893	0.43577	0.115061	-0.0707492	-0.170777	0.049445	-0.105134	0.146889	-0.249253	-0.210408	-0.235848	-0.345776
SMAlow_single	-0.0387897	0.393841	0.290166	0.531473	0.584643	0.498285	0.476602	0.531859	0.43306	0.397486	0.587198	0.375256	0.2573	0.630469	0.281732	0.269138	0.212408	0.595637	0.61985	0.266507	0.623893	1	0.84451	0.315535	0.0940584	-0.134258	0.0859322	0.128847	0.181785	-0.112024	-0.0932106	-0.0877609	-0.0924256
SMAhigh_single	-0.0427374	0.202858	0.242123	0.514012	0.493848	0.492738	0.436718	0.501731	0.430197	0.476479	0.485729	0.390781	0.274219	0.458041	0.143649	0.203115	0.245792	0.432436	0.433955	0.199979	0.43577	0.84451	1	0.225131	-0.0408581	0.00476738	0.147141	0.0640123	0.341806	-0.163436	0.111521	-0.215402	-0.114685
NGFR_single	-0.0106335	0.114544	0.10717	0.343006	0.350045	0.30345	0.140279	0.390678	0.248387	0.232341	0.371315	0.126785	0.240128	0.142137	-0.00484073	0.0692607	0.232857	0.180184	0.110427	0.0689825	0.115061	0.315535	0.225131	1	0.444447	0.0908464	-0.136316	0.263284	-0.209493	0.345656	-0.116037	0.0682159	0.162948
CD90_single	0.0582167	0.200351	-0.0354727	0.205209	0.352586	0.160115	0.0795797	0.224575	0.184461	0.199818	0.369089	0.183434	0.0606233	-0.0578637	0.0388457	-0.0286553	0.0707398	0.0382102	-0.0804222	-0.0258732	-0.0707492	0.0940584	-0.0408581	0.444447	1	0.0279469	-0.182476	0.815505	-0.371944	0.717736	-0.10659	0.458651	0.504036
COL1A1_single	-0.0105825	-0.287459	-0.00570341	-0.0608323	-0.143591	-0.101825	-0.0331443	-0.100245	-0.0153416	0.030428	-0.150419	-0.0294057	0.0248992	-0.175071	-0.198568	0.0526312	0.0429065	-0.0574253	-0.177848	0.0530359	-0.170777	-0.134258	0.00476738	0.0908464	0.0279469	1	0.10475	-0.145223	0.219697	0.358044	0.787301	0.144103	0.160701
FAP_single	-0.272073	-0.0604155	0.0357023	0.0928864	0.0677467	0.102692	0.172169	0.0690834	0.115063	0.147389	0.0367504	0.202428	-0.0828717	0.0261046	-0.0380089	0.00142905	-0.092053	0.00772558	0.0562211	0.00228901	0.049445	0.0859322	0.147141	-0.136316	-0.182476	0.10475	1	-0.164353	0.759396	-0.166475	0.207805	0.15548	-0.044496
SMA_CD90	0.00103151	0.120062	-0.155877	0.16524	0.32818	0.139853	0.0187031	0.183035	0.144555	0.235669	0.344518	0.160625	0.0416422	-0.0999684	0.0539205	-0.119692	0.0529347	-0.0450395	-0.120335	-0.115443	-0.105134	0.128847	0.0640123	0.263284	0.815505	-0.145223	-0.164353	1	-0.324104	0.618763	-0.169174	0.344744	0.567413
FAP_SMA	-0.123071	-0.161839	0.245721	0.132005	0.0360029	0.142047	0.197265	0.0849806	0.153293	0.170321	0.00886478	0.174043	0.02232	0.146801	-0.0634034	0.213376	0.00686672	0.114321	0.150978	0.212162	0.146889	0.181785	0.341806	-0.209493	-0.371944	0.219697	0.759396	-0.324104	1	-0.274633	0.390063	-0.0399113	-0.17299
CD90_COL1A1	-0.116322	-0.136321	-0.148767	0.0180408	0.0633466	-0.0372436	-0.051694	-0.00642992	0.0699928	-0.00411738	0.0682875	0.0379311	-0.0547994	-0.250784	-0.0714127	-0.107784	-0.0390398	-0.123832	-0.272106	-0.104986	-0.249253	-0.112024	-0.163436	0.345656	0.717736	0.358044	-0.166475	0.618763	-0.274633	1	0.221225	0.504081	0.670212
SMA_COL1A1	-0.126684	-0.452164	-0.0911913	-0.0391968	-0.165872	-0.0891363	-0.0234956	-0.0779149	-0.0211437	0.077999	-0.177405	-0.0106953	-0.136408	-0.226613	-0.216866	0.0762028	-0.122624	-0.163343	-0.217837	0.0753681	-0.210408	-0.0932106	0.111521	-0.116037	-0.10659	0.787301	0.207805	-0.169174	0.390063	0.221225	1	0.074234	0.287709
FAP_CD90	-0.0554337	0.00324688	-0.199337	-0.0547027	-0.00373926	-0.0912547	0.0124246	-0.0675709	0.0126261	-0.0355965	-0.00624203	0.0481726	-0.21433	-0.282584	-0.0314708	-0.269795	-0.192311	-0.221309	-0.251383	-0.26461	-0.235848	-0.0877609	-0.215402	0.0682159	0.458651	0.144103	0.15548	0.344744	-0.0399113	0.504081	0.074234	1	0.513474
SMA_CD90_COL1A1	-0.270424	-0.275009	-0.341062	-0.157917	-0.104482	-0.200194	-0.109419	-0.160716	-0.0907497	-0.040409	-0.0951668	-0.0594106	-0.276287	-0.386748	-0.150803	-0.286809	-0.244789	-0.364841	-0.367652	-0.286987	-0.345776	-0.0924256	-0.114685	0.162948	0.504036	0.160701	-0.044496	0.567413	-0.17299	0.670212	0.287709	0.513474	1

## Sheet: pval Non-desmo Total excl liver
	pSMAD2	CCR4	Myeloperoxidase	CD4_total	CD8_total	CD20_total	CD45RO_total	CD4_single	CD4_mem	CD4_Treg	CD8_single	CD8_mem	CD68	CD163	MARCO	Calprotectin	M1	M2	Myeloid	Calprotectin_single	CD163_single	SMAlow_single	SMAhigh_single	NGFR_single	CD90_single	COL1A1_single	FAP_single	SMA_CD90	FAP_SMA	CD90_COL1A1	SMA_COL1A1	FAP_CD90	SMA_CD90_COL1A1
pSMAD2		0.0649965	0.0725065	0.501033	0.286248	0.531468	0.706166	0.363842	0.863955	0.282171	0.237595	0.725685	0.275216	0.162655	0.246313	0.820388	0.398947	0.0270182	0.179237	0.820474	0.171958	0.735983	0.710248	0.926381	0.612657	0.926733	0.0159639	0.992849	0.283061	0.310492	0.269056	0.629775	0.0166404
CCR4	0.0649965		0.0898609	7.22656e-05	3.05043e-07	1.73066e-05	0.000598458	5.61893e-05	0.000205924	0.109649	4.61185e-07	0.000501889	0.00363955	4.5915e-07	0.000235414	0.447941	0.00940633	8.38944e-07	1.15719e-06	0.458838	3.79936e-06	0.000360416	0.0748731	0.317998	0.0786173	0.0107142	0.599277	0.295084	0.156894	0.234013	3.24056e-05	0.977492	0.0148183
Myeloperoxidase	0.0725065	0.0898609		0.146006	0.143562	0.160097	0.431595	0.073099	0.457252	0.786406	0.117013	0.899535	0.226379	1.97151e-05	0.497415	1.15425e-05	0.316526	0.000115642	4.65815e-05	1.24808e-05	6.928e-05	0.00996622	0.0327009	0.350348	0.757835	0.960474	0.756316	0.172948	0.0301226	0.193632	0.427176	0.0801741	0.00224514
CD4_total	0.501033	7.22656e-05	0.146006		3.38429e-16	5.89445e-59	2.37287e-14	1.43919e-50	4.86933e-33	3.67593e-11	1.51576e-15	1.22147e-12	0.0104815	6.90521e-05	0.039293	0.131583	0.0141893	0.000643823	0.000114931	0.124507	0.000182748	5.54032e-07	1.48408e-06	0.00211011	0.0714935	0.596755	0.418597	0.148245	0.249295	0.875424	0.733315	0.634304	0.167326
CD8_total	0.286248	3.05043e-07	0.143562	3.38429e-16		1.01386e-16	9.87757e-10	8.66297e-15	1.0176e-12	3.35913e-09	2.58429e-87	5.11766e-14	0.000483208	2.44632e-08	0.0026771	0.4027	0.0017468	4.38955e-08	7.66538e-08	0.384293	9.13902e-08	1.90755e-08	4.33499e-06	0.00168011	0.00154541	0.209771	0.555633	0.00335359	0.754329	0.581645	0.146678	0.97408	0.362636
CD20_total	0.531468	1.73066e-05	0.160097	5.89445e-59	1.01386e-16		4.00658e-15	3.79215e-42	1.51593e-32	4.83998e-11	8.50201e-16	2.15847e-14	0.00612984	3.05561e-05	0.0335033	0.158616	0.00823332	0.000420915	4.88425e-05	0.150871	9.26223e-05	3.44423e-06	4.58942e-06	0.00691871	0.161419	0.375035	0.370958	0.222002	0.214764	0.746144	0.437709	0.426853	0.0788575
CD45RO_total	0.706166	0.000598458	0.431595	2.37287e-14	9.87757e-10	4.00658e-15		6.05855e-09	7.63607e-26	7.14274e-07	1.09641e-08	6.78742e-23	0.024295	2.11673e-05	0.0616848	0.618907	0.0294227	0.000132469	2.83109e-05	0.605458	4.28533e-05	1.02875e-05	6.40479e-05	0.220584	0.488573	0.773289	0.131738	0.87089	0.0834302	0.653086	0.838208	0.914025	0.340272
CD4_single	0.363842	5.61893e-05	0.073099	1.43919e-50	8.66297e-15	3.79215e-42	6.05855e-09		8.48878e-21	1.39762e-09	1.04537e-14	2.01057e-08	0.0144764	6.8096e-05	0.0349337	0.0905742	0.0199499	0.00116659	0.000110249	0.0860719	0.000186775	5.41734e-07	2.87418e-06	0.000405752	0.048076	0.382528	0.547842	0.108714	0.459451	0.955444	0.497741	0.556662	0.159828
CD4_mem	0.863955	0.000205924	0.457252	4.86933e-33	1.0176e-12	1.51593e-32	7.63607e-26	8.48878e-21		5.35009e-10	1.11354e-11	4.5477e-20	0.014619	0.000633021	0.0712261	0.207036	0.0152452	0.00260453	0.00108394	0.193862	0.00158958	7.49042e-05	8.45663e-05	0.0283245	0.105939	0.893946	0.315795	0.206695	0.180271	0.542573	0.854216	0.912636	0.429427
CD4_Treg	0.282171	0.109649	0.786406	3.67593e-11	3.35913e-09	4.83998e-11	7.14274e-07	1.39762e-09	5.35009e-10		5.48249e-09	5.64746e-08	0.00103356	0.0171036	0.19006	0.353424	0.00126415	0.0211192	0.0190388	0.325743	0.0177836	0.000313961	1.03494e-05	0.0406624	0.0794322	0.791429	0.197837	0.0377902	0.135996	0.97146	0.497276	0.757015	0.72539
CD8_single	0.237595	4.61185e-07	0.117013	1.51576e-15	2.58429e-87	8.50201e-16	1.09641e-08	1.04537e-14	1.11354e-11	5.48249e-09		3.04491e-12	0.000445577	2.46343e-08	0.00236211	0.394599	0.00163624	4.47345e-08	8.1284e-08	0.376536	9.19926e-08	1.59766e-08	6.54949e-06	0.000817126	0.000883185	0.188674	0.749394	0.00201016	0.9386	0.552475	0.120219	0.956745	0.407215
CD8_mem	0.725685	0.000501889	0.899535	1.22147e-12	5.11766e-14	2.15847e-14	6.78742e-23	2.01057e-08	4.5477e-20	5.64746e-08	3.04491e-12		0.0606131	0.000999228	0.143837	0.452955	0.0632822	0.00190274	0.00143094	0.426758	0.00193324	0.000711056	0.000404195	0.268673	0.107931	0.798286	0.0755055	0.160068	0.127522	0.74162	0.925954	0.675345	0.605376
CD68	0.275216	0.00363955	0.226379	0.0104815	0.000483208	0.00612984	0.024295	0.0144764	0.014619	0.00103356	0.000445577	0.0606131		0.000412983	0.108885	0.216371	2.82453e-71	4.18652e-07	0.00400814	0.218952	0.00584491	0.0229567	0.0151194	0.0342084	0.598019	0.828686	0.470707	0.717357	0.846202	0.633704	0.233714	0.0595233	0.0143425
CD163	0.162655	4.5915e-07	1.97151e-05	6.90521e-05	2.44632e-08	3.05561e-05	2.11673e-05	6.8096e-05	0.000633021	0.0171036	2.46343e-08	0.000999228	0.000412983		0.000453938	0.00985175	0.00380318	3.07376e-24	2.14369e-61	0.0113581	4.72488e-56	6.1799e-10	2.47875e-05	0.21447	0.614817	0.125253	0.820528	0.383849	0.199653	0.0267858	0.04603	0.0121851	0.000469329
MARCO	0.246313	0.000235414	0.497415	0.039293	0.0026771	0.0335033	0.0616848	0.0349337	0.0712261	0.19006	0.00236211	0.143837	0.108885	0.000453938		0.807163	0.18601	0.000103575	0.000374655	0.809944	0.000976179	0.0124593	0.209583	0.966449	0.735616	0.0813695	0.741109	0.639166	0.581306	0.534395	0.0565014	0.784451	0.187536
Calprotectin	0.820388	0.447941	1.15425e-05	0.131583	0.4027	0.158616	0.618907	0.0905742	0.207036	0.353424	0.394599	0.452955	0.216371	0.00985175	0.807163		0.244422	0.0209546	0.0216877	2.56484e-117	0.0290025	0.0171849	0.0744985	0.546813	0.803329	0.647212	0.990093	0.296586	0.0606935	0.347582	0.507264	0.0169049	0.0109008
M1	0.398947	0.00940633	0.316526	0.0141893	0.0017468	0.00823332	0.0294227	0.0199499	0.0152452	0.00126415	0.00163624	0.0632822	2.82453e-71	0.00380318	0.18601	0.244422		1.65513e-05	0.0222253	0.244151	0.029965	0.0618997	0.0300732	0.0402055	0.538263	0.709153	0.422803	0.645314	0.952421	0.734344	0.284824	0.09164	0.0307734
M2	0.0270182	8.38944e-07	0.000115642	0.000643823	4.38955e-08	0.000420915	0.000132469	0.00116659	0.00260453	0.0211192	4.47345e-08	0.00190274	4.18652e-07	3.07376e-24	0.000103575	0.0209546	1.65513e-05		3.11167e-19	0.0235524	1.43965e-18	8.79679e-09	7.69185e-05	0.114428	0.739786	0.617504	0.946478	0.695387	0.318945	0.280072	0.153023	0.0515099	0.0010229
Myeloid	0.179237	1.15719e-06	4.65815e-05	0.000114931	7.66538e-08	4.88425e-05	2.83109e-05	0.000110249	0.00108394	0.0190388	8.1284e-08	0.00143094	0.00400814	2.14369e-61	0.000374655	0.0216877	0.0222253	3.11167e-19		0.0243594	5.64507e-80	1.43763e-09	7.21015e-05	0.335814	0.483966	0.119281	0.624911	0.29398	0.187018	0.0159509	0.0553775	0.0264128	0.000928382
Calprotectin_single	0.820474	0.458838	1.24808e-05	0.124507	0.384293	0.150871	0.605458	0.0860719	0.193862	0.325743	0.376536	0.426758	0.218952	0.0113581	0.809944	2.56484e-117	0.244151	0.0235524	0.0243594		0.0319112	0.0183462	0.0791864	0.548429	0.822093	0.644682	0.984131	0.314188	0.0622096	0.360312	0.51194	0.019225	0.0108495
CD163_single	0.171958	3.79936e-06	6.928e-05	0.000182748	9.13902e-08	9.26223e-05	4.28533e-05	0.000186775	0.00158958	0.0177836	9.19926e-08	0.00193324	0.00584491	4.72488e-56	0.000976179	0.0290025	0.029965	1.43965e-18	5.64507e-80	0.0319112		1.04631e-09	6.67127e-05	0.315804	0.538209	0.134937	0.667269	0.359632	0.199381	0.0277598	0.0644543	0.0376407	0.00193029
SMAlow_single	0.735983	0.000360416	0.00996622	5.54032e-07	1.90755e-08	3.44423e-06	1.02875e-05	5.41734e-07	7.49042e-05	0.000313961	1.59766e-08	0.000711056	0.0229567	6.1799e-10	0.0124593	0.0171849	0.0618997	8.79679e-09	1.43763e-09	0.0183462	1.04631e-09		2.62705e-22	0.00489285	0.412725	0.241235	0.454421	0.260901	0.111191	0.328828	0.416968	0.44484	0.42092
SMAhigh_single	0.710248	0.0748731	0.0327009	1.48408e-06	4.33499e-06	4.58942e-06	6.40479e-05	2.87418e-06	8.45663e-05	1.03494e-05	6.54949e-06	0.000404195	0.0151194	2.47875e-05	0.209583	0.0744985	0.0300732	7.69185e-05	7.21015e-05	0.0791864	6.67127e-05	2.62705e-22		0.0475107	0.722461	0.966957	0.198604	0.577674	0.00219257	0.152787	0.331018	0.0582296	0.317397
NGFR_single	0.926381	0.317998	0.350348	0.00211011	0.00168011	0.00691871	0.220584	0.000405752	0.0283245	0.0406624	0.000817126	0.268673	0.0342084	0.21447	0.966449	0.546813	0.0402055	0.114428	0.335814	0.548429	0.315804	0.00489285	0.0475107		4.57323e-05	0.428934	0.234031	0.0198604	0.0656498	0.00193782	0.311689	0.552893	0.154032
CD90_single	0.612657	0.0786173	0.757835	0.0714935	0.00154541	0.161419	0.488573	0.048076	0.105939	0.0794322	0.000883185	0.107931	0.598019	0.614817	0.735616	0.803329	0.538263	0.739786	0.483966	0.822093	0.538209	0.412725	0.722461	4.57323e-05		0.808096	0.109816	9.89097e-20	0.000799288	1.42004e-13	0.352977	2.41011e-05	2.54392e-06
COL1A1_single	0.926733	0.0107142	0.960474	0.596755	0.209771	0.375035	0.773289	0.382528	0.893946	0.791429	0.188674	0.798286	0.828686	0.125253	0.0813695	0.647212	0.709153	0.617504	0.119281	0.644682	0.134937	0.241235	0.966957	0.428934	0.808096		0.361398	0.204583	0.0532768	0.00128853	1.25658e-17	0.208132	0.159869
FAP_single	0.0159639	0.599277	0.756316	0.418597	0.555633	0.370958	0.131738	0.547842	0.315795	0.197837	0.749394	0.0755055	0.470707	0.820528	0.741109	0.990093	0.422803	0.946478	0.624911	0.984131	0.667269	0.454421	0.198604	0.234031	0.109816	0.361398		0.150464	7.74343e-16	0.145195	0.0679043	0.174061	0.698885
SMA_CD90	0.992849	0.295084	0.172948	0.148245	0.00335359	0.222002	0.87089	0.108714	0.206695	0.0377902	0.00201016	0.160068	0.717357	0.383849	0.639166	0.296586	0.645314	0.695387	0.29398	0.314188	0.359632	0.260901	0.577674	0.0198604	9.89097e-20	0.204583	0.150464		0.00379438	1.5646e-09	0.138693	0.00199561	6.06641e-08
FAP_SMA	0.283061	0.156894	0.0301226	0.249295	0.754329	0.214764	0.0834302	0.459451	0.180271	0.135996	0.9386	0.127522	0.846202	0.199653	0.581306	0.0606935	0.952421	0.318945	0.187018	0.0622096	0.199381	0.111191	0.00219257	0.0656498	0.000799288	0.0532768	7.74343e-16	0.00379438		0.0149611	0.000415157	0.728641	0.129878
CD90_COL1A1	0.310492	0.234013	0.193632	0.875424	0.581645	0.746144	0.653086	0.955444	0.542573	0.97146	0.552475	0.74162	0.633704	0.0267858	0.534395	0.347582	0.734344	0.280072	0.0159509	0.360312	0.0277598	0.328828	0.152787	0.00193782	1.42004e-13	0.00128853	0.145195	1.5646e-09	0.0149611		0.0516	2.53784e-06	1.93004e-11
SMA_COL1A1	0.269056	3.24056e-05	0.427176	0.733315	0.146678	0.437709	0.838208	0.497741	0.854216	0.497276	0.120219	0.925954	0.233714	0.04603	0.0565014	0.507264	0.284824	0.153023	0.0553775	0.51194	0.0644543	0.416968	0.331018	0.311689	0.352977	1.25658e-17	0.0679043	0.138693	0.000415157	0.0516		0.518329	0.0106432
FAP_CD90	0.629775	0.977492	0.0801741	0.634304	0.97408	0.426853	0.914025	0.556662	0.912636	0.757015	0.956745	0.675345	0.0595233	0.0121851	0.784451	0.0169049	0.09164	0.0515099	0.0264128	0.019225	0.0376407	0.44484	0.0582296	0.552893	2.41011e-05	0.208132	0.174061	0.00199561	0.728641	2.53784e-06	0.518329		1.52853e-06
SMA_CD90_COL1A1	0.0166404	0.0148183	0.00224514	0.167326	0.362636	0.0788575	0.340272	0.159828	0.429427	0.72539	0.407215	0.605376	0.0143425	0.000469329	0.187536	0.0109008	0.0307734	0.0010229	0.000928382	0.0108495	0.00193029	0.42092	0.317397	0.154032	2.54392e-06	0.159869	0.698885	6.06641e-08	0.129878	1.93004e-11	0.0106432	1.52853e-06

## Sheet: Desmo stroma
	CD4_total	CD8_total	CD20_total	CD45RO_total	CD4_single	CD4_mem	CD4_Treg	CD8_single	CD8_mem	CD68	CD163	MARCO	Calprotectin	M1	M2	Myeloid	Calprotectin_single	CD163_single	SMAlow_single	SMAhigh_single	NGFR_single	CD90_single	COL1A1_single	FAP_single	SMA_CD90	FAP_SMA	CD90_COL1A1	SMA_COL1A1	FAP_CD90	SMA_CD90_COL1A1
CD4_total	1	0.687013	0.976623	0.654545	0.993506	0.733766	0.860385	0.683117	0.680011	0.591228	-0.0519321	-0.286301	0.231986	0.661404	0.244251	-0.0519321	0.231986	-0.0519321	0.418045	0.297744	-0.159398	-0.121805	0.0390977	0.0812336	0.0887218	0.00226417	-0.0631579	0.169925	-0.046971	-0.150433
CD8_total	0.687013	1	0.707792	0.737662	0.661039	0.718182	0.675526	0.998701	0.707793	0.647368	0.287481	-0.293091	0.579966	0.619298	0.453029	0.287481	0.579966	0.287481	0.254135	0.120301	-0.00150376	-0.124812	-0.0406015	0.21211	-0.120301	0.166039	-0.294737	0.0105263	-0.39092	-0.290335
CD20_total	0.976623	0.707792	1	0.688312	0.963636	0.788312	0.861072	0.705195	0.673396	0.591228	-0.100155	-0.393805	0.233744	0.661404	0.15405	-0.100155	0.233744	-0.100155	0.418045	0.26015	-0.12782	-0.081203	0.0556391	0.0594208	0.0977444	-0.00452833	-0.0917293	0.144361	-0.0969725	-0.14592
CD45RO_total	0.654545	0.737662	0.688312	1	0.597403	0.928571	0.53671	0.723377	0.816278	0.552632	0.306028	-0.420964	0.379614	0.549123	0.310127	0.306028	0.379614	0.306028	0.246617	0	0.153383	-0.0360902	0.0240602	0.143663	-0.0210526	0.0807553	-0.0887218	0.145865	-0.203036	-0.130876
CD4_single	0.993506	0.661039	0.963636	0.597403	1	0.675325	0.851451	0.657143	0.661489	0.557895	-0.0760434	-0.267063	0.210897	0.635088	0.230062	-0.0760434	0.210897	-0.0760434	0.415038	0.299248	-0.178947	-0.133835	0.0406015	0.0797292	0.0827068	0.00981139	-0.0736842	0.183459	-0.0454558	-0.15645
CD4_mem	0.733766	0.718182	0.788312	0.928571	0.675325	1	0.630857	0.705195	0.764681	0.494737	0.127975	-0.401727	0.239016	0.515789	0.267561	0.127975	0.239016	0.127975	0.33985	0.169925	0.189474	0.112782	0.109774	0.0526514	0.17594	-0.00377361	0.0451128	0.189474	-0.115155	0.0112824
CD4_Treg	0.860385	0.675526	0.861072	0.53671	0.851451	0.630857	1	0.6769	0.658051	0.523152	-0.23703	-0.465605	0.385293	0.607002	-0.0458066	-0.23703	0.385293	-0.23703	0.443014	0.398871	-0.152927	-0.190764	0.174999	0.295717	0.025225	0.230257	-0.157656	0.118242	-0.0349482	-0.235785
CD8_single	0.683117	0.998701	0.705195	0.723377	0.657143	0.705195	0.6769	1	0.687949	0.652632	0.287481	-0.293091	0.583481	0.621053	0.453029	0.287481	0.583481	0.287481	0.234586	0.102256	-0.0195489	-0.13985	-0.0571429	0.209853	-0.141353	0.162265	-0.317293	-0.0105263	-0.396981	-0.313652
CD8_mem	0.680011	0.707793	0.673396	0.816278	0.661489	0.764681	0.658051	0.687949	1	0.417715	0.159052	-0.404156	0.273057	0.474355	0.184049	0.159052	0.273057	0.159052	0.470137	0.237735	0.207257	0.117344	0.0777212	0.257644	0.171444	0.187007	0.0533381	0.207257	-0.0046066	-0.0720335
CD68	0.591228	0.647368	0.591228	0.552632	0.557895	0.494737	0.523152	0.652632	0.417715	1	0.358032	-0.193753	0.695738	0.987961	0.395391	0.358032	0.695738	0.358032	0.08349	0.142911	-0.123355	-0.342234	-0.00977811	0.230914	-0.211358	0.124294	-0.196314	-0.25047	-0.266017	-0.406321
CD163	-0.0519321	0.287481	-0.100155	0.306028	-0.0760434	0.127975	-0.23703	0.287481	0.159052	0.358032	1	0.209053	0.395539	0.268022	0.844611	1	0.395539	1	-0.256272	-0.308491	-0.0120504	-0.178346	-0.571994	0.0723026	-0.306081	-0.135973	-0.118898	-0.383204	-0.0453304	-0.238286
MARCO	-0.286301	-0.293091	-0.393805	-0.420964	-0.267063	-0.401727	-0.465605	-0.293091	-0.404156	-0.193753	0.209053	1	-0.208299	-0.233294	0.275958	0.209053	-0.208299	0.209053	-0.391313	-0.357715	0.345857	0.0889347	-0.225301	-0.199609	-0.0553372	-0.283041	0.213443	-0.0217396	0.153334	0.0771057
Calprotectin	0.231986	0.579966	0.233744	0.379614	0.210897	0.239016	0.385293	0.583481	0.273057	0.695738	0.395539	-0.208299	1	0.650438	0.260359	0.395539	1	0.395539	-0.0218869	0.0181133	-0.193964	-0.464154	0.0845289	0.387173	-0.456607	0.266063	-0.329814	-0.301134	-0.237264	-0.451494
M1	0.661404	0.619298	0.661404	0.549123	0.635088	0.515789	0.607002	0.621053	0.474355	0.987961	0.268022	-0.233294	0.650438	1	0.314195	0.268022	0.650438	0.268022	0.140654	0.209101	-0.0932682	-0.30613	0.0443776	0.233923	-0.145167	0.127307	-0.151185	-0.211358	-0.229638	-0.370203
M2	0.244251	0.453029	0.15405	0.310127	0.230062	0.267561	-0.0458066	0.453029	0.184049	0.395391	0.844611	0.275958	0.260359	0.314195	1	0.844611	0.260359	0.844611	-0.125278	-0.116455	-0.130571	-0.202915	-0.559339	0.0564632	-0.261142	-0.0989595	-0.132336	-0.278787	-0.0871168	-0.247119
Myeloid	-0.0519321	0.287481	-0.100155	0.306028	-0.0760434	0.127975	-0.23703	0.287481	0.159052	0.358032	1	0.209053	0.395539	0.268022	0.844611	1	0.395539	1	-0.256272	-0.308491	-0.0120504	-0.178346	-0.571994	0.0723026	-0.306081	-0.135973	-0.118898	-0.383204	-0.0453304	-0.238286
Calprotectin_single	0.231986	0.579966	0.233744	0.379614	0.210897	0.239016	0.385293	0.583481	0.273057	0.695738	0.395539	-0.208299	1	0.650438	0.260359	0.395539	1	0.395539	-0.0218869	0.0181133	-0.193964	-0.464154	0.0845289	0.387173	-0.456607	0.266063	-0.329814	-0.301134	-0.237264	-0.451494
CD163_single	-0.0519321	0.287481	-0.100155	0.306028	-0.0760434	0.127975	-0.23703	0.287481	0.159052	0.358032	1	0.209053	0.395539	0.268022	0.844611	1	0.395539	1	-0.256272	-0.308491	-0.0120504	-0.178346	-0.571994	0.0723026	-0.306081	-0.135973	-0.118898	-0.383204	-0.0453304	-0.238286
SMAlow_single	0.418045	0.254135	0.418045	0.246617	0.415038	0.33985	0.443014	0.234586	0.470137	0.08349	-0.256272	-0.391313	-0.0218869	0.140654	-0.125278	-0.256272	-0.0218869	-0.256272	1	0.7	-0.150649	-0.0493506	0.183117	0.32608	0.264935	0.392184	0.0350649	0.479221	0.351419	0.204612
SMAhigh_single	0.297744	0.120301	0.26015	0	0.299248	0.169925	0.398871	0.102256	0.237735	0.142911	-0.308491	-0.357715	0.0181133	0.209101	-0.116455	-0.308491	0.0181133	-0.308491	0.7	1	-0.0558442	0.141558	0.45974	0.0896395	0.55974	0.122476	0.242857	0.401299	0.128087	0.404027
NGFR_single	-0.159398	-0.00150376	-0.12782	0.153383	-0.178947	0.189474	-0.152927	-0.0195489	0.207257	-0.123355	-0.0120504	0.345857	-0.193964	-0.0932682	-0.130571	-0.0120504	-0.193964	-0.0120504	-0.150649	-0.0558442	1	0.64026	0.283117	-0.253329	0.44026	-0.287949	0.445455	0.185714	-0.0440095	0.418318
CD90_single	-0.121805	-0.124812	-0.081203	-0.0360902	-0.133835	0.112782	-0.190764	-0.13985	0.117344	-0.342234	-0.178346	0.0889347	-0.464154	-0.30613	-0.202915	-0.178346	-0.464154	-0.178346	-0.0493506	0.141558	0.64026	1	0.416883	-0.559273	0.823377	-0.531599	0.815584	0.268831	0.0282449	0.782722
COL1A1_single	0.0390977	-0.0406015	0.0556391	0.0240602	0.0406015	0.109774	0.174999	-0.0571429	0.0777212	-0.00977811	-0.571994	-0.225301	0.0845289	0.0443776	-0.559339	-0.571994	0.0845289	-0.571994	0.183117	0.45974	0.283117	0.416883	1	-0.226047	0.509091	-0.0964174	0.550649	0.563636	-0.122832	0.561871
FAP_single	0.0812336	0.21211	0.0594208	0.143663	0.0797292	0.0526514	0.295717	0.209853	0.257644	0.230914	0.0723026	-0.199609	0.387173	0.233923	0.0564632	0.0723026	0.387173	0.0723026	0.32608	0.0896395	-0.253329	-0.559273	-0.226047	1	-0.44495	0.937769	-0.50406	0.00389737	0.503317	-0.522742
SMA_CD90	0.0887218	-0.120301	0.0977444	-0.0210526	0.0827068	0.17594	0.025225	-0.141353	0.171444	-0.211358	-0.306081	-0.0553372	-0.456607	-0.145167	-0.261142	-0.306081	-0.456607	-0.306081	0.264935	0.55974	0.44026	0.823377	0.509091	-0.44495	1	-0.421501	0.758442	0.481818	0.100499	0.851575
FAP_SMA	0.00226417	0.166039	-0.00452833	0.0807553	0.00981139	-0.00377361	0.230257	0.162265	0.187007	0.124294	-0.135973	-0.283041	0.266063	0.127307	-0.0989595	-0.135973	0.266063	-0.135973	0.392184	0.122476	-0.287949	-0.531599	-0.0964174	0.937769	-0.421501	1	-0.503586	0.114659	0.399684	-0.466278
CD90_COL1A1	-0.0631579	-0.294737	-0.0917293	-0.0887218	-0.0736842	0.0451128	-0.157656	-0.317293	0.0533381	-0.196314	-0.118898	0.213443	-0.329814	-0.151185	-0.132336	-0.118898	-0.329814	-0.118898	0.0350649	0.242857	0.445455	0.815584	0.550649	-0.50406	0.758442	-0.503586	1	0.376623	0.204283	0.856122
SMA_COL1A1	0.169925	0.0105263	0.144361	0.145865	0.183459	0.189474	0.118242	-0.0105263	0.207257	-0.25047	-0.383204	-0.0217396	-0.301134	-0.211358	-0.278787	-0.383204	-0.301134	-0.383204	0.479221	0.401299	0.185714	0.268831	0.563636	0.00389737	0.481818	0.114659	0.376623	1	0.246979	0.53329
FAP_CD90	-0.046971	-0.39092	-0.0969725	-0.203036	-0.0454558	-0.115155	-0.0349482	-0.396981	-0.0046066	-0.266017	-0.0453304	0.153334	-0.237264	-0.229638	-0.0871168	-0.0453304	-0.237264	-0.0453304	0.351419	0.128087	-0.0440095	0.0282449	-0.122832	0.503317	0.100499	0.399684	0.204283	0.246979	1	0.139628
SMA_CD90_COL1A1	-0.150433	-0.290335	-0.14592	-0.130876	-0.15645	0.0112824	-0.235785	-0.313652	-0.0720335	-0.406321	-0.238286	0.0771057	-0.451494	-0.370203	-0.247119	-0.238286	-0.451494	-0.238286	0.204612	0.404027	0.418318	0.782722	0.561871	-0.522742	0.851575	-0.466278	0.856122	0.53329	0.139628	1

## Sheet: pval Desmo stroma
	CD4_total	CD8_total	CD20_total	CD45RO_total	CD4_single	CD4_mem	CD4_Treg	CD8_single	CD8_mem	CD68	CD163	MARCO	Calprotectin	M1	M2	Myeloid	Calprotectin_single	CD163_single	SMAlow_single	SMAhigh_single	NGFR_single	CD90_single	COL1A1_single	FAP_single	SMA_CD90	FAP_SMA	CD90_COL1A1	SMA_COL1A1	FAP_CD90	SMA_CD90_COL1A1
CD4_total		0.00058099	3.80918e-14	0.00128424	2.11023e-19	0.00015324	5.66566e-07	0.00064229	0.00069503	0.00767647	0.832778	0.234711	0.339234	0.0020433	0.313572	0.832778	0.339234	0.832778	0.0666216	0.20232	0.502052	0.608957	0.870004	0.733511	0.709921	0.992441	0.791373	0.473849	0.844107	0.526698
CD8_total	0.00058099		0.000331436	0.000135474	0.00110402	0.000245879	0.000777667	4.92953e-26	0.000331426	0.00273199	0.232702	0.223305	0.00924261	0.00469023	0.0514325	0.232702	0.00924261	0.232702	0.279598	0.613418	0.99498	0.600074	0.865047	0.369302	0.613418	0.484167	0.207135	0.964869	0.0883307	0.21432
CD20_total	3.80918e-14	0.000331436		0.000561699	2.40869e-12	2.19089e-05	5.42139e-07	0.000356431	0.000819742	0.00767647	0.683307	0.095271	0.335483	0.0020433	0.528905	0.683307	0.335483	0.683307	0.0666216	0.26798	0.591246	0.733608	0.815774	0.803479	0.681832	0.984883	0.700516	0.543701	0.68422	0.539312
CD45RO_total	0.00128424	0.000135474	0.000561699		0.00424087	1.28029e-09	0.0121243	0.000210751	6.41113e-06	0.0141349	0.202584	0.0726784	0.108926	0.01489	0.196294	0.202584	0.108926	0.202584	0.294552	1	0.518524	0.879931	0.9198	0.545671	0.929799	0.735026	0.709921	0.539466	0.390598	0.58233
CD4_single	2.11023e-19	0.00110402	2.40869e-12	0.00424087		0.000781556	9.84632e-07	0.00120938	0.00109237	0.0130599	0.757009	0.269029	0.386119	0.0034827	0.343368	0.757009	0.386119	0.757009	0.0688077	0.19994	0.450325	0.573756	0.865047	0.738279	0.728851	0.967253	0.757529	0.438795	0.84908	0.510096
CD4_mem	0.00015324	0.000245879	2.19089e-05	1.28029e-09	0.000781556		0.00216723	0.000356431	5.41666e-05	0.0312829	0.601589	0.0882142	0.324379	0.0237918	0.268104	0.601589	0.324379	0.601589	0.142637	0.473849	0.423665	0.635917	0.645005	0.825517	0.458099	0.987402	0.850206	0.423665	0.628782	0.962347
CD4_Treg	5.66566e-07	0.000777667	5.42139e-07	0.0121243	9.84632e-07	0.00216723		0.000751501	0.00118409	0.0215352	0.328536	0.0445356	0.103302	0.00585208	0.852281	0.328536	0.103302	0.328536	0.050434	0.0814925	0.519786	0.420456	0.460546	0.205558	0.91593	0.328745	0.506797	0.619546	0.883706	0.316939
CD8_single	0.00064229	4.92953e-26	0.000356431	0.000210751	0.00120938	0.000356431	0.000751501		0.000567035	0.00245416	0.232702	0.223305	0.00872835	0.00454113	0.0514325	0.232702	0.00872835	0.232702	0.319476	0.667935	0.934803	0.556494	0.81088	0.374535	0.552214	0.494292	0.172837	0.964869	0.083081	0.178092
CD8_mem	0.00069503	0.000331426	0.000819742	6.41113e-06	0.00109237	5.41666e-05	0.00118409	0.000567035		0.0751476	0.515443	0.0861288	0.25802	0.0401718	0.450688	0.515443	0.25802	0.515443	0.0364582	0.312834	0.380609	0.622228	0.744657	0.272784	0.469846	0.429837	0.823275	0.380609	0.984622	0.76281
CD68	0.00767647	0.00273199	0.00767647	0.0141349	0.0130599	0.0312829	0.0215352	0.00245416	0.0751476		0.121148	0.413074	0.000658301	4.83092e-16	0.0844352	0.121148	0.000658301	0.121148	0.726377	0.547798	0.604372	0.139677	0.967364	0.327329	0.371042	0.601601	0.406803	0.286827	0.256947	0.0754483
CD163	0.832778	0.232702	0.683307	0.202584	0.757009	0.601589	0.328536	0.232702	0.515443	0.121148		0.376401	0.0843088	0.253242	2.81315e-06	0	0.0843088	0	0.275435	0.185725	0.959786	0.451873	0.00840955	0.761948	0.189364	0.567593	0.617592	0.0953632	0.849492	0.31168
MARCO	0.234711	0.223305	0.095271	0.0726784	0.269029	0.0882142	0.0445356	0.223305	0.0861288	0.413074	0.376401		0.378164	0.322226	0.238916	0.376401	0.378164	0.376401	0.0879836	0.121501	0.135261	0.709253	0.339549	0.398815	0.816757	0.226581	0.366229	0.927514	0.51866	0.746615
Calprotectin	0.339234	0.00924261	0.335483	0.108926	0.386119	0.324379	0.103302	0.00872835	0.25802	0.000658301	0.0843088	0.378164		0.00190174	0.267584	0.0843088	0	0.0843088	0.927024	0.939582	0.412556	0.0392452	0.7231	0.0916968	0.0429934	0.256861	0.155579	0.196982	0.313823	0.0456857
M1	0.0020433	0.00469023	0.0020433	0.01489	0.0034827	0.0237918	0.00585208	0.00454113	0.0401718	4.83092e-16	0.253242	0.322226	0.00190174		0.177302	0.253242	0.00190174	0.253242	0.554202	0.376289	0.69572	0.189289	0.852622	0.320888	0.541428	0.592747	0.524609	0.371042	0.330083	0.108124
M2	0.313572	0.0514325	0.528905	0.196294	0.343368	0.268104	0.852281	0.0514325	0.450688	0.0844352	2.81315e-06	0.238916	0.267584	0.177302		2.81315e-06	0.267584	2.81315e-06	0.598704	0.624885	0.583217	0.390888	0.0103432	0.813091	0.266094	0.678079	0.578093	0.233938	0.714956	0.293537
Myeloid	0.832778	0.232702	0.683307	0.202584	0.757009	0.601589	0.328536	0.232702	0.515443	0.121148	0	0.376401	0.0843088	0.253242	2.81315e-06		0.0843088	0	0.275435	0.185725	0.959786	0.451873	0.00840955	0.761948	0.189364	0.567593	0.617592	0.0953632	0.849492	0.31168
Calprotectin_single	0.339234	0.00924261	0.335483	0.108926	0.386119	0.324379	0.103302	0.00872835	0.25802	0.000658301	0.0843088	0.378164	0	0.00190174	0.267584	0.0843088		0.0843088	0.927024	0.939582	0.412556	0.0392452	0.7231	0.0916968	0.0429934	0.256861	0.155579	0.196982	0.313823	0.0456857
CD163_single	0.832778	0.232702	0.683307	0.202584	0.757009	0.601589	0.328536	0.232702	0.515443	0.121148	0	0.376401	0.0843088	0.253242	2.81315e-06	0	0.0843088		0.275435	0.185725	0.959786	0.451873	0.00840955	0.761948	0.189364	0.567593	0.617592	0.0953632	0.849492	0.31168
SMAlow_single	0.0666216	0.279598	0.0666216	0.294552	0.0688077	0.142637	0.050434	0.319476	0.0364582	0.726377	0.275435	0.0879836	0.927024	0.554202	0.598704	0.275435	0.927024	0.275435		0.000411294	0.514514	0.831769	0.426895	0.149143	0.245793	0.0786796	0.880059	0.0279444	0.118264	0.373627
SMAhigh_single	0.20232	0.613418	0.26798	1	0.19994	0.473849	0.0814925	0.667935	0.312834	0.547798	0.185725	0.121501	0.939582	0.376289	0.624885	0.185725	0.939582	0.185725	0.000411294		0.809999	0.540488	0.0360083	0.699196	0.00832582	0.596884	0.288804	0.0713826	0.580048	0.0693004
NGFR_single	0.502052	0.99498	0.591246	0.518524	0.450325	0.423665	0.519786	0.934803	0.380609	0.604372	0.959786	0.135261	0.412556	0.69572	0.583217	0.959786	0.412556	0.959786	0.514514	0.809999		0.00176979	0.213648	0.267857	0.0457881	0.205597	0.0429999	0.420251	0.849765	0.0591348
CD90_single	0.608957	0.600074	0.733608	0.879931	0.573756	0.635917	0.420456	0.556494	0.622228	0.139677	0.451873	0.709253	0.0392452	0.189289	0.390888	0.451873	0.0392452	0.451873	0.831769	0.540488	0.00176979		0.0601007	0.00839181	4.54118e-06	0.0131337	6.62547e-06	0.238656	0.903269	2.74098e-05
COL1A1_single	0.870004	0.865047	0.815774	0.9198	0.865047	0.645005	0.460546	0.81088	0.744657	0.967364	0.00840955	0.339549	0.7231	0.852622	0.0103432	0.00840955	0.7231	0.00840955	0.426895	0.0360083	0.213648	0.0601007		0.324486	0.0184221	0.677589	0.00968737	0.0077925	0.595809	0.00803059
FAP_single	0.733511	0.369302	0.803479	0.545671	0.738279	0.825517	0.205558	0.374535	0.272784	0.327329	0.761948	0.398815	0.0916968	0.320888	0.813091	0.761948	0.0916968	0.761948	0.149143	0.699196	0.267857	0.00839181	0.324486		0.043265	3.58433e-10	0.0198108	0.986623	0.0200229	0.0150439
SMA_CD90	0.709921	0.613418	0.681832	0.929799	0.728851	0.458099	0.91593	0.552214	0.469846	0.371042	0.189364	0.816757	0.0429934	0.541428	0.266094	0.189364	0.0429934	0.189364	0.245793	0.00832582	0.0457881	4.54118e-06	0.0184221	0.043265		0.0570341	6.76305e-05	0.0269872	0.664691	9.77328e-07
FAP_SMA	0.992441	0.484167	0.984883	0.735026	0.967253	0.987402	0.328745	0.494292	0.429837	0.601601	0.567593	0.226581	0.256861	0.592747	0.678079	0.567593	0.256861	0.567593	0.0786796	0.596884	0.205597	0.0131337	0.677589	3.58433e-10	0.0570341		0.0199459	0.620674	0.0726367	0.0331218
CD90_COL1A1	0.791373	0.207135	0.700516	0.709921	0.757529	0.850206	0.506797	0.172837	0.823275	0.406803	0.617592	0.366229	0.155579	0.524609	0.578093	0.617592	0.155579	0.617592	0.880059	0.288804	0.0429999	6.62547e-06	0.00968737	0.0198108	6.76305e-05	0.0199459		0.0924053	0.374413	7.40899e-07
SMA_COL1A1	0.473849	0.964869	0.543701	0.539466	0.438795	0.423665	0.619546	0.964869	0.380609	0.286827	0.0953632	0.927514	0.196982	0.371042	0.233938	0.0953632	0.196982	0.0953632	0.0279444	0.0713826	0.420251	0.238656	0.0077925	0.986623	0.0269872	0.620674	0.0924053		0.280443	0.0127924
FAP_CD90	0.844107	0.0883307	0.68422	0.390598	0.84908	0.628782	0.883706	0.083081	0.984622	0.256947	0.849492	0.51866	0.313823	0.330083	0.714956	0.849492	0.313823	0.849492	0.118264	0.580048	0.849765	0.903269	0.595809	0.0200229	0.664691	0.0726367	0.374413	0.280443		0.546081
SMA_CD90_COL1A1	0.526698	0.21432	0.539312	0.58233	0.510096	0.962347	0.316939	0.178092	0.76281	0.0754483	0.31168	0.746615	0.0456857	0.108124	0.293537	0.31168	0.0456857	0.31168	0.373627	0.0693004	0.0591348	2.74098e-05	0.00803059	0.0150439	9.77328e-07	0.0331218	7.40899e-07	0.0127924	0.546081

## Sheet: Non-desmo stroma
	CD4_total	CD8_total	CD20_total	CD45RO_total	CD4_single	CD4_mem	CD4_Treg	CD8_single	CD8_mem	CD68	CD163	MARCO	Calprotectin	M1	M2	Myeloid	Calprotectin_single	CD163_single	SMAlow_single	SMAhigh_single	NGFR_single	CD90_single	COL1A1_single	FAP_single	SMA_CD90	FAP_SMA	CD90_COL1A1	SMA_COL1A1	FAP_CD90	SMA_CD90_COL1A1
CD4_total	1	0.756507	0.98486	0.728057	0.968368	0.918258	0.621206	0.743336	0.690115	0.232094	0.350546	0.227993	0.184252	0.218682	0.318378	0.364587	0.181961	0.360699	0.337209	0.33998	0.342953	0.0397791	-0.192277	0.0334928	0.0295686	0.0890365	-0.114496	-0.172957	-0.0907478	-0.229417
CD8_total	0.756507	1	0.759427	0.607699	0.738767	0.689395	0.626352	0.995953	0.714486	0.35113	0.508178	0.28758	0.112523	0.310512	0.504104	0.507392	0.108374	0.50639	0.369061	0.321438	0.436888	0.186561	-0.222575	0.00397096	0.162004	0.0103823	-0.0992849	-0.23737	-0.0714351	-0.21563
CD20_total	0.98486	0.759427	1	0.741165	0.950193	0.915405	0.608076	0.741881	0.720561	0.262808	0.387751	0.238275	0.180186	0.250203	0.348793	0.398835	0.179248	0.390829	0.331776	0.326493	0.343393	0.0107746	-0.199719	0.039693	0.00870966	0.0988676	-0.144727	-0.201543	-0.13536	-0.275147
CD45RO_total	0.728057	0.607699	0.741165	1	0.581117	0.888579	0.512688	0.574769	0.854815	0.264641	0.376574	0.117941	0.0435302	0.267726	0.362206	0.384802	0.0397857	0.378506	0.256927	0.251186	0.15181	-0.130152	-0.122981	0.167657	-0.132846	0.201265	-0.151547	-0.118176	-0.0198528	-0.20566
CD4_single	0.968368	0.738767	0.950193	0.581117	1	0.814599	0.590694	0.735932	0.56669	0.213187	0.361209	0.23911	0.213637	0.195743	0.316124	0.371949	0.210801	0.371658	0.353206	0.343623	0.408754	0.0708834	-0.216073	0.0126723	0.0618133	0.051396	-0.124614	-0.201262	-0.11155	-0.226102
CD4_mem	0.918258	0.689395	0.915405	0.888579	0.814599	1	0.60767	0.664882	0.819075	0.234279	0.30829	0.129553	0.145937	0.236002	0.288649	0.3199	0.143706	0.312802	0.26272	0.273386	0.231993	0.0147272	-0.117919	0.100746	0.0111674	0.143677	-0.0522103	-0.128041	-0.0272954	-0.171694
CD4_Treg	0.621206	0.626352	0.608076	0.512688	0.590694	0.60767	1	0.630197	0.530492	0.304558	0.199328	0.00900848	0.160113	0.303086	0.21878	0.196647	0.164224	0.217031	0.361609	0.369458	0.200988	0.136469	0.00430897	0.0910245	0.189384	0.156254	-0.106479	-0.00543593	-0.042411	-0.0362991
CD8_single	0.743336	0.995953	0.741881	0.574769	0.735932	0.664882	0.630197	1	0.673323	0.349562	0.506441	0.290534	0.114686	0.30773	0.499417	0.503555	0.110233	0.504873	0.364408	0.319718	0.457188	0.210879	-0.23001	-0.0252675	0.187523	-0.0144796	-0.0927752	-0.249257	-0.0797258	-0.199929
CD8_mem	0.690115	0.714486	0.720561	0.854815	0.56669	0.819075	0.530492	0.673323	1	0.232901	0.336255	0.141937	0.0490916	0.234157	0.353298	0.338936	0.0463068	0.327267	0.255651	0.234804	0.216964	0.063311	-0.076848	0.15739	0.0352066	0.147769	-0.0433783	-0.103949	0.0212767	-0.189706
CD68	0.232094	0.35113	0.262808	0.264641	0.213187	0.234279	0.304558	0.349562	0.232901	1	0.376616	-0.00123606	0.137165	0.990693	0.553831	0.272343	0.124465	0.267037	0.359172	0.400321	0.124422	0.0427929	0.0657697	0.0632698	0.0657069	0.223643	-0.127028	0.0290975	-0.230359	-0.16476
CD163	0.350546	0.508178	0.387751	0.376574	0.361209	0.30829	0.199328	0.506441	0.336255	0.376616	1	0.442908	0.286751	0.297566	0.834241	0.977973	0.282152	0.972338	0.371355	0.24697	0.287184	-0.250904	-0.309341	0.0429245	-0.265118	0.115461	-0.319372	-0.330846	-0.317122	-0.512683
MARCO	0.227993	0.28758	0.238275	0.117941	0.23911	0.129553	0.00900848	0.290534	0.141937	-0.00123606	0.442908	1	-0.00857259	-0.0521858	0.396315	0.453367	-0.0121916	0.412844	-0.00963221	-0.105653	0.0836183	-0.0913031	-0.511698	-0.248418	-0.133947	-0.277939	-0.170066	-0.406618	-0.171527	-0.336899
Calprotectin	0.184252	0.112523	0.180186	0.0435302	0.213637	0.145937	0.160113	0.114686	0.0490916	0.137165	0.286751	-0.00857259	1	0.12129	0.242136	0.29229	0.998659	0.301157	0.135028	0.0500313	0.122063	-0.139051	0.0447056	0.0884174	-0.204896	0.187961	-0.15435	0.000366854	-0.175071	-0.309808
M1	0.218682	0.310512	0.250203	0.267726	0.195743	0.236002	0.303086	0.30773	0.234157	0.990693	0.297566	-0.0521858	0.12129	1	0.466544	0.19828	0.109145	0.1931	0.33636	0.380063	0.11462	0.0524163	0.0757344	0.0737411	0.084511	0.22597	-0.131446	0.0368872	-0.213959	-0.132035
M2	0.318378	0.504104	0.348793	0.362206	0.316124	0.288649	0.21878	0.499417	0.353298	0.553831	0.834241	0.396315	0.242136	0.466544	1	0.744516	0.230525	0.736062	0.353718	0.274078	0.256225	-0.115786	-0.156397	0.0306686	-0.173822	0.0976243	-0.163932	-0.21838	-0.26276	-0.421844
Myeloid	0.364587	0.507392	0.398835	0.384802	0.371949	0.3199	0.196647	0.503555	0.338936	0.272343	0.977973	0.453367	0.29229	0.19828	0.744516	1	0.29333	0.993301	0.346702	0.208932	0.258386	-0.290011	-0.322882	0.0481357	-0.299482	0.106959	-0.34524	-0.329505	-0.284147	-0.511027
Calprotectin_single	0.181961	0.108374	0.179248	0.0397857	0.210801	0.143706	0.164224	0.110233	0.0463068	0.124465	0.282152	-0.0121916	0.998659	0.109145	0.230525	0.29333	1	0.301981	0.128019	0.0422388	0.111612	-0.146818	0.0472609	0.0960207	-0.209386	0.192034	-0.158174	0.00251738	-0.172899	-0.30795
CD163_single	0.360699	0.50639	0.390829	0.378506	0.371658	0.312802	0.217031	0.504873	0.327267	0.267037	0.972338	0.412844	0.301157	0.1931	0.736062	0.993301	0.301981	1	0.360469	0.226944	0.282466	-0.267386	-0.310423	0.0333705	-0.278573	0.0977675	-0.321394	-0.324207	-0.268301	-0.481937
SMAlow_single	0.337209	0.369061	0.331776	0.256927	0.353206	0.26272	0.361609	0.364408	0.255651	0.359172	0.371355	-0.00963221	0.135028	0.33636	0.353718	0.346702	0.128019	0.360469	1	0.88925	0.112166	-0.137812	-0.0469025	0.0591218	0.0708157	0.303742	-0.243453	0.0376206	-0.25921	-0.0711895
SMAhigh_single	0.33998	0.321438	0.326493	0.251186	0.343623	0.273386	0.369458	0.319718	0.234804	0.400321	0.24697	-0.105653	0.0500313	0.380063	0.274078	0.208932	0.0422388	0.226944	0.88925	1	0.0723487	-0.139305	0.0932359	0.0922048	0.105869	0.413154	-0.168334	0.240051	-0.292494	0.0337944
NGFR_single	0.342953	0.436888	0.343393	0.15181	0.408754	0.231993	0.200988	0.457188	0.216964	0.124422	0.287184	0.0836183	0.122063	0.11462	0.256225	0.258386	0.111612	0.282466	0.112166	0.0723487	1	0.244988	-0.0502267	-0.28343	0.0552991	-0.311044	0.141396	-0.260392	-0.0950845	-0.0784913
CD90_single	0.0397791	0.186561	0.0107746	-0.130152	0.0708834	0.0147272	0.136469	0.210879	0.063311	0.0427929	-0.250904	-0.0913031	-0.139051	0.0524163	-0.115786	-0.290011	-0.146818	-0.267386	-0.137812	-0.139305	0.244988	1	0.0791239	-0.303035	0.818413	-0.403179	0.66617	-0.0591943	0.414595	0.56228
COL1A1_single	-0.192277	-0.222575	-0.199719	-0.122981	-0.216073	-0.117919	0.00430897	-0.23001	-0.076848	0.0657697	-0.309341	-0.511698	0.0447056	0.0757344	-0.156397	-0.322882	0.0472609	-0.310423	-0.0469025	0.0932359	-0.0502267	0.0791239	1	0.159117	0.0636456	0.229055	0.35391	0.776983	0.130434	0.313781
FAP_single	0.0334928	0.00397096	0.039693	0.167657	0.0126723	0.100746	0.0910245	-0.0252675	0.15739	0.0632698	0.0429245	-0.248418	0.0884174	0.0737411	0.0306686	0.0481357	0.0960207	0.0333705	0.0591218	0.0922048	-0.28343	-0.303035	0.159117	1	-0.230874	0.814789	-0.179685	0.241925	0.251139	-0.111041
SMA_CD90	0.0295686	0.162004	0.00870966	-0.132846	0.0618133	0.0111674	0.189384	0.187523	0.0352066	0.0657069	-0.265118	-0.133947	-0.204896	0.084511	-0.173822	-0.299482	-0.209386	-0.278573	0.0708157	0.105869	0.0552991	0.818413	0.0636456	-0.230874	1	-0.272938	0.585316	-0.0248234	0.264096	0.647454
FAP_SMA	0.0890365	0.0103823	0.0988676	0.201265	0.051396	0.143677	0.156254	-0.0144796	0.147769	0.223643	0.115461	-0.277939	0.187961	0.22597	0.0976243	0.106959	0.192034	0.0977675	0.303742	0.413154	-0.311044	-0.403179	0.229055	0.814789	-0.272938	1	-0.263014	0.423195	-0.00996409	-0.12149
CD90_COL1A1	-0.114496	-0.0992849	-0.144727	-0.151547	-0.124614	-0.0522103	-0.106479	-0.0927752	-0.0433783	-0.127028	-0.319372	-0.170066	-0.15435	-0.131446	-0.163932	-0.34524	-0.158174	-0.321394	-0.243453	-0.168334	0.141396	0.66617	0.35391	-0.179685	0.585316	-0.263014	1	0.261303	0.471431	0.68805
SMA_COL1A1	-0.172957	-0.23737	-0.201543	-0.118176	-0.201262	-0.128041	-0.00543593	-0.249257	-0.103949	0.0290975	-0.330846	-0.406618	0.000366854	0.0368872	-0.21838	-0.329505	0.00251738	-0.324207	0.0376206	0.240051	-0.260392	-0.0591943	0.776983	0.241925	-0.0248234	0.423195	0.261303	1	0.0898856	0.39571
FAP_CD90	-0.0907478	-0.0714351	-0.13536	-0.0198528	-0.11155	-0.0272954	-0.042411	-0.0797258	0.0212767	-0.230359	-0.317122	-0.171527	-0.175071	-0.213959	-0.26276	-0.284147	-0.172899	-0.268301	-0.25921	-0.292494	-0.0950845	0.414595	0.130434	0.251139	0.264096	-0.00996409	0.471431	0.0898856	1	0.443046
SMA_CD90_COL1A1	-0.229417	-0.21563	-0.275147	-0.20566	-0.226102	-0.171694	-0.0362991	-0.199929	-0.189706	-0.16476	-0.512683	-0.336899	-0.309808	-0.132035	-0.421844	-0.511027	-0.30795	-0.481937	-0.0711895	0.0337944	-0.0784913	0.56228	0.313781	-0.111041	0.647454	-0.12149	0.68805	0.39571	0.443046	1

## Sheet: pval Non-desmo stroma
	CD4_total	CD8_total	CD20_total	CD45RO_total	CD4_single	CD4_mem	CD4_Treg	CD8_single	CD8_mem	CD68	CD163	MARCO	Calprotectin	M1	M2	Myeloid	Calprotectin_single	CD163_single	SMAlow_single	SMAhigh_single	NGFR_single	CD90_single	COL1A1_single	FAP_single	SMA_CD90	FAP_SMA	CD90_COL1A1	SMA_COL1A1	FAP_CD90	SMA_CD90_COL1A1
CD4_total		1.1493e-15	1.33296e-59	4.27055e-14	1.42743e-47	2.62703e-32	1.2929e-09	6.49975e-15	2.76514e-12	0.040883	0.00165273	0.0446864	0.106341	0.0544148	0.00450059	0.00103187	0.110838	0.00117812	0.00253592	0.00232362	0.00211367	0.729505	0.0916987	0.77097	0.797192	0.438224	0.3182	0.129952	0.429437	0.0433337
CD8_total	1.1493e-15		7.71142e-16	3.63656e-09	1.15691e-14	2.97434e-12	8.60547e-10	2.7347e-81	2.05058e-13	0.00162135	2.03808e-06	0.0106798	0.326666	0.00566023	2.53462e-06	2.12612e-06	0.344933	2.24357e-06	0.000884035	0.00410987	6.35812e-05	0.101953	0.0501555	0.972475	0.156466	0.928116	0.387125	0.0363886	0.534266	0.0579581
CD20_total	1.33296e-59	7.71142e-16		8.56134e-15	3.17518e-40	9.17144e-32	3.53549e-09	7.82005e-15	1.02749e-13	0.0200928	0.000452291	0.0356613	0.114424	0.027152	0.00175027	0.000298205	0.116354	0.000403484	0.00300335	0.00353018	0.00208414	0.925407	0.0795845	0.730068	0.939673	0.389134	0.20615	0.0768187	0.23736	0.0147664
CD45RO_total	4.27055e-14	3.63656e-09	8.56134e-15		2.43044e-08	1.93995e-27	1.59575e-06	3.7321e-08	2.36969e-23	0.0192105	0.000678485	0.30376	0.705118	0.0177998	0.00111935	0.000504085	0.729462	0.000633199	0.0231625	0.0265351	0.184573	0.256059	0.283413	0.142319	0.246265	0.0772363	0.185344	0.302791	0.863028	0.0708599
CD4_single	1.42743e-47	1.15691e-14	3.17518e-40	2.43044e-08		1.17022e-19	1.25033e-08	1.64486e-14	6.35902e-08	0.0609274	0.00115794	0.035	0.0603708	0.0858876	0.00480914	0.000799143	0.0639456	0.000807336	0.0015141	0.00206881	0.000202856	0.537436	0.0574324	0.912318	0.590839	0.654959	0.277021	0.0772399	0.330893	0.0465361
CD4_mem	2.62703e-32	2.97434e-12	9.17144e-32	1.93995e-27	1.17022e-19		3.64429e-09	3.16735e-11	5.05067e-20	0.0389689	0.00603251	0.258273	0.202342	0.0375126	0.0103795	0.0043023	0.2094	0.00529808	0.0201364	0.0154425	0.0409734	0.898169	0.303853	0.38014	0.922696	0.209494	0.649847	0.26392	0.812487	0.132823
CD4_Treg	1.2929e-09	8.60547e-10	3.53549e-09	1.59575e-06	1.25033e-08	3.64429e-09		6.31747e-10	5.86421e-07	0.00670633	0.0801879	0.937607	0.161424	0.00698978	0.0543043	0.0844215	0.150789	0.0563091	0.00114231	0.000871912	0.0776519	0.233501	0.970133	0.428026	0.096783	0.1719	0.35348	0.962327	0.712365	0.752372
CD8_single	6.49975e-15	2.7347e-81	7.82005e-15	3.7321e-08	1.64486e-14	3.16735e-11	6.31747e-10		1.4386e-11	0.00170686	2.23739e-06	0.00986806	0.317392	0.00612956	3.24609e-06	2.60972e-06	0.336669	2.43305e-06	0.00103822	0.00432557	2.57781e-05	0.0638445	0.0427802	0.826192	0.100169	0.899873	0.419157	0.0277574	0.487772	0.0792627
CD8_mem	2.76514e-12	2.05058e-13	1.02749e-13	2.36969e-23	6.35902e-08	5.05067e-20	5.86421e-07	1.4386e-11		0.0401674	0.00261295	0.215121	0.669508	0.039074	0.00150949	0.00240168	0.687255	0.00344814	0.0238788	0.0385201	0.0563871	0.581858	0.503664	0.168766	0.759596	0.196671	0.7061	0.365103	0.853309	0.0962068
CD68	0.040883	0.00162135	0.0200928	0.0192105	0.0609274	0.0389689	0.00670633	0.00170686	0.0401674		0.000677481	0.991431	0.231102	1.38438e-67	1.44297e-07	0.0158555	0.277601	0.0181069	0.00124052	0.000281695	0.277767	0.709889	0.567252	0.582104	0.567623	0.0490361	0.267746	0.800356	0.0424577	0.149443
CD163	0.00165273	2.03808e-06	0.000452291	0.000678485	0.00115794	0.00603251	0.0801879	2.23739e-06	0.00261295	0.000677481		4.89359e-05	0.0109177	0.00814911	2.44254e-21	1.81267e-53	0.0123236	9.39424e-50	0.000815981	0.0292687	0.0107929	0.0267104	0.00585384	0.709036	0.0189862	0.31411	0.0043702	0.00309058	0.00467026	1.59619e-06
MARCO	0.0446864	0.0106798	0.0356613	0.30376	0.035	0.258273	0.937607	0.00986806	0.215121	0.991431	4.89359e-05		0.94062	0.650001	0.000328254	3.06883e-05	0.915631	0.000172456	0.933297	0.357251	0.466706	0.426607	1.68428e-06	0.0283038	0.242336	0.0137467	0.136593	0.000220632	0.133205	0.00256073
Calprotectin	0.106341	0.326666	0.114424	0.705118	0.0603708	0.202342	0.161424	0.317392	0.669508	0.231102	0.0109177	0.94062		0.290139	0.0326914	0.00941166	1.72162e-99	0.00737727	0.238524	0.66356	0.287051	0.224691	0.697536	0.441428	0.0719369	0.0993639	0.17725	0.997457	0.125254	0.00577586
M1	0.0544148	0.00566023	0.027152	0.0177998	0.0858876	0.0375126	0.00698978	0.00612956	0.039074	1.38438e-67	0.00814911	0.650001	0.290139		1.66737e-05	0.0818214	0.341488	0.0902922	0.00260439	0.000598739	0.317675	0.648557	0.509885	0.521118	0.461945	0.0466681	0.251324	0.748492	0.0599762	0.249188
M2	0.00450059	2.53462e-06	0.00175027	0.00111935	0.00480914	0.0103795	0.0543043	3.24609e-06	0.00150949	1.44297e-07	2.44254e-21	0.000328254	0.0326914	1.66737e-05		5.58873e-15	0.0423054	1.61864e-14	0.00148862	0.0151736	0.0235543	0.312741	0.171502	0.789818	0.128014	0.395154	0.151529	0.0547578	0.0201165	0.000119745
Myeloid	0.00103187	2.12612e-06	0.000298205	0.000504085	0.000799143	0.0043023	0.0844215	2.60972e-06	0.00240168	0.0158555	1.81267e-53	3.06883e-05	0.00941166	0.0818214	5.58873e-15		0.00915012	5.44207e-73	0.00187337	0.0663924	0.0223658	0.0100078	0.00393615	0.67558	0.00772896	0.351306	0.00196398	0.00322055	0.0116955	1.74693e-06
Calprotectin_single	0.110838	0.344933	0.116354	0.729462	0.0639456	0.2094	0.150789	0.336669	0.687255	0.277601	0.0123236	0.915631	1.72162e-99	0.341488	0.0423054	0.00915012		0.00720966	0.264	0.713482	0.330625	0.199599	0.681155	0.403	0.0657907	0.0921175	0.166626	0.982548	0.130082	0.00609126
CD163_single	0.00117812	2.24357e-06	0.000403484	0.000633199	0.000807336	0.00529808	0.0563091	2.43305e-06	0.00344814	0.0181069	9.39424e-50	0.000172456	0.00737727	0.0902922	1.61864e-14	5.44207e-73	0.00720966		0.00118735	0.0457051	0.0122228	0.0179509	0.00567482	0.771783	0.0135237	0.394458	0.0041153	0.00378259	0.0175473	7.91362e-06
SMAlow_single	0.00253592	0.000884035	0.00300335	0.0231625	0.0015141	0.0201364	0.00114231	0.00103822	0.0238788	0.00124052	0.000815981	0.933297	0.238524	0.00260439	0.00148862	0.00187337	0.264	0.00118735		1.562e-27	0.328214	0.228889	0.683444	0.607133	0.537826	0.00686225	0.0317272	0.743662	0.0219262	0.535676
SMAhigh_single	0.00232362	0.00410987	0.00353018	0.0265351	0.00206881	0.0154425	0.000871912	0.00432557	0.0385201	0.000281695	0.0292687	0.357251	0.66356	0.000598739	0.0151736	0.0663924	0.713482	0.0457051	1.562e-27		0.529037	0.223839	0.416841	0.422035	0.35626	0.000170327	0.140693	0.034268	0.00935985	0.768965
NGFR_single	0.00211367	6.35812e-05	0.00208414	0.184573	0.000202856	0.0409734	0.0776519	2.57781e-05	0.0563871	0.277767	0.0107929	0.466706	0.287051	0.317675	0.0235543	0.0223658	0.330625	0.0122228	0.328214	0.529037		0.0306334	0.662326	0.0119179	0.630608	0.0055742	0.216893	0.0213089	0.407623	0.494557
CD90_single	0.729505	0.101953	0.925407	0.256059	0.537436	0.898169	0.233501	0.0638445	0.581858	0.709889	0.0267104	0.426607	0.224691	0.648557	0.312741	0.0100078	0.199599	0.0179509	0.228889	0.223839	0.0306334		0.491074	0.00699996	5.72699e-20	0.000252277	2.81251e-11	0.606692	0.00016077	8.45529e-08
COL1A1_single	0.0916987	0.0501555	0.0795845	0.283413	0.0574324	0.303853	0.970133	0.0427802	0.503664	0.567252	0.00585384	1.68428e-06	0.697536	0.509885	0.171502	0.00393615	0.681155	0.00567482	0.683444	0.416841	0.662326	0.491074		0.164081	0.57986	0.0436742	0.0014792	6.17944e-17	0.255022	0.00514959
FAP_single	0.77097	0.972475	0.730068	0.142319	0.912318	0.38014	0.428026	0.826192	0.168766	0.582104	0.709036	0.0283038	0.441428	0.521118	0.789818	0.67558	0.403	0.771783	0.607133	0.422035	0.0119179	0.00699996	0.164081		0.0419853	1.12982e-19	0.115451	0.0328478	0.0265639	0.333118
SMA_CD90	0.797192	0.156466	0.939673	0.246265	0.590839	0.922696	0.096783	0.100169	0.759596	0.567623	0.0189862	0.242336	0.0719369	0.461945	0.128014	0.00772896	0.0657907	0.0135237	0.537826	0.35626	0.630608	5.72699e-20	0.57986	0.0419853		0.0156188	1.82085e-08	0.8292	0.0194693	1.4949e-10
FAP_SMA	0.438224	0.928116	0.389134	0.0772363	0.654959	0.209494	0.1719	0.899873	0.196671	0.0490361	0.31411	0.0137467	0.0993639	0.0466681	0.395154	0.351306	0.0921175	0.394458	0.00686225	0.000170327	0.0055742	0.000252277	0.0436742	1.12982e-19	0.0156188		0.0199921	0.000113265	0.931004	0.289338
CD90_COL1A1	0.3182	0.387125	0.20615	0.185344	0.277021	0.649847	0.35348	0.419157	0.7061	0.267746	0.0043702	0.136593	0.17725	0.251324	0.151529	0.00196398	0.166626	0.0041153	0.0317272	0.140693	0.216893	2.81251e-11	0.0014792	0.115451	1.82085e-08	0.0199921		0.0208436	1.32119e-05	3.40681e-12
SMA_COL1A1	0.129952	0.0363886	0.0768187	0.302791	0.0772399	0.26392	0.962327	0.0277574	0.365103	0.800356	0.00309058	0.000220632	0.997457	0.748492	0.0547578	0.00322055	0.982548	0.00378259	0.743662	0.034268	0.0213089	0.606692	6.17944e-17	0.0328478	0.8292	0.000113265	0.0208436		0.433852	0.000335871
FAP_CD90	0.429437	0.534266	0.23736	0.863028	0.330893	0.812487	0.712365	0.487772	0.853309	0.0424577	0.00467026	0.133205	0.125254	0.0599762	0.0201165	0.0116955	0.130082	0.0175473	0.0219262	0.00935985	0.407623	0.00016077	0.255022	0.0265639	0.0194693	0.931004	1.32119e-05	0.433852		4.86413e-05
SMA_CD90_COL1A1	0.0433337	0.0579581	0.0147664	0.0708599	0.0465361	0.132823	0.752372	0.0792627	0.0962068	0.149443	1.59619e-06	0.00256073	0.00577586	0.249188	0.000119745	1.74693e-06	0.00609126	7.91362e-06	0.535676	0.768965	0.494557	8.45529e-08	0.00514959	0.333118	1.4949e-10	0.289338	3.40681e-12	0.000335871	4.86413e-05
